# Supplementary material for: A Re-Evaluation of the Chasmosaurine Ceratopsid Genus Chasmosaurus (Dinosauria: Ornithischia) from the Upper Cretaceous (Campanian) Dinosaur Park Formation of Western Canada
Source: PLoS One. 2016 Jan 4;11(1):e0145805. doi: 10.1371/journal.pone.0145805 (PMC4699738; doi:10.1371/journal.pone.0145805)
Supplement: S1 File — (XLSX) [file pone.0145805.s001.xlsx]

## Sheet: Sheet1
Specimen No.	Taxonomic assignments (chronological order)			Specimen description	Locality	Quarry	Formation	Additional locality info	UTM	Elevation above sea level (m)	Elevation above Oldman Formation (in DPP region) (m)	Date collected	Collector	Comments	Reference
	Genus	Species	Type
AMNH 5401	Chasmosaurus	kaiseni	Holo	Skull, mostly complete (missing back of frill)	DPP, AB		Dinosaur Park Fm.	12 miles below Steveville in Township 21, Range 11.				1913	B. Brown, P.C. Kaisen		Brown (1933)
	Chasmosaurus	canadensis	referred spec.												Lehman (1989)
	Chasmosaurus	belli	referred spec.												Godfrey and Holmes (1995)
	Mojoceratops	perifania	provisionally referred												Longrich (2010)
	Chasmosaurus	sp.	referred spec.												(This Study)
AMNH 5402	Chasmosaurus	belli	referred spec.	Skull, complete; and right lower jaw	DPP, AB		Dinosaur Park Fm.	Township 21, Range 12, about 1 mile below Steveville, on the left bank of the river.				1913	B. Brown, P.C. Kaisen		Lull (1933); Godfrey & Holmes (1995)
AMNH 5656	Chasmosaurus	russelli	referred spec.	Frill and most of braincase	Sand Creek (near DPP), AB		Dinosaur Park Fm.	Sand Creek.				1917	C.H. Sternberg		Godfrey & Holmes (1995)
	Mojoceratops	perifania	provisionally referred												Longrich (2010)
	Chasmosaurus	russelli	referred spec.												(This Study)
CMN 0187	Chasmosaurus(?)	sp.	referred spec.	Mandibular tooth			Dinosaur Park Fm.	P-1898				1897	L.M. Lambe
CMN 0212	Chasmosaurus(?)	sp.	referred spec.	Postorbital horncore and part of orbit	near DPP, AB		Dinosaur Park Fm.	P-189704 -E side of Red Deer River at mouth of Berry Creek.				1897	L.M. Lambe		Lambe (1902)
CMN 0275	Chasmosaurus(?)	sp.	referred spec.	Postorbital horncore	Berry Creek (near DPP), AB		Dinosaur Park Fm.	P-1301 -This is a general locality number assigned to specimens collected by C.H. Sternberg in 1913. He prospected on the W side of the Red Deer River in Sections 9-10, 15-17, 20, 21, 28, 29, 32, 33, T. 20, R. 12, W of 4th Meridian. This is the area S of Steveville ferry landing.				1913	C.H. Sternberg
CMN 0284	Chasmosaurus(?)	sp.	referred spec.	Lower jaw	Berry Creek (near DPP), AB		Dinosaur Park Fm.	P-189703 -Three miles below mouth of Berry Creek, Steveville area; "both sides of river"				1897	L.M. Lambe
CMN 0285	Chasmosaurus(?)	sp.	referred spec.	Maxilla	near DPP, AB		Dinosaur Park Fm.	P-189703 -Three miles below mouth of Berry Creek, Steveville area; "both sides of river"				1897	L.M. Lambe
CMN 0491	Monoclonius	belli	Holo	Parietal (most of posterior and medial bars)	Berry Creek (near DPP), AB		Dinosaur Park Fm.	P-189803 -E side of Red Deer River, below mouth of Berry Creek				1898	L.M. Lambe		Lambe (1902)
	Ceratops	belli	Holo												Hatcher et al. (1907)
	Protorosaurus	belli	Holo												Lambe (1914a)
	Chasmosaurus	belli	Holo												Lambe (1914b)
CMN 0837	Chasmosaurus(?)	sp.	referred spec.	Postorbital horncore	AB		Dinosaur Park Fm.	P-1401 -This is a general locality number assigned to specimens obtained by C.H. Sternberg in 1914. He explored (1) Sections 6 and 7, T. 21, R . 11 (?), W of 4th Meridian & (2) the E half of Section 36, T. 20, R. 11, W of 4th Meridian. This is the area S of "Apple Jack Ferry", Red Deer River, about 10 miles SE of Steveville, Alberta.				1914	C.H. Sternberg
CMN 0838	Chasmosaurus(?)	sp.	referred spec.	Postorbital horncore and part of orbit	AB		Dinosaur Park Fm.	P-1401 -This is a general locality number assigned to specimens obtained by C.H. Sternberg in 1914. He explored (1) Sections 6 and 7, T. 21, R . 11 (?), W of 4th Meridian & (2) the E half of Section 36, T. 20, R. 11, W of 4th Meridian. This is the area S of "Apple Jack Ferry", Red Deer River, about 10 miles SE of Steveville, Alberta.				1914	C.H. Sternberg
CMN 0841	Chasmosaurus(?)	sp.	referred spec.	Postorbital horncore and part of orbit	AB		Dinosaur Park Fm.	P-1401 -This is a general locality number assigned to specimens obtained by C.H. Sternberg in 1914. He explored (1) Sections 6 and 7, T. 21, R . 11 (?), W of 4th Meridian & (2) the E half of Section 36, T. 20, R. 11, W of 4th Meridian. This is the area S of "Apple Jack Ferry", Red Deer River, about 10 miles SE of Steveville, Alberta.				1914	C.H. Sternberg
CMN 1254	Monoclonius	canadensis	Holo	Right nasal, epinasal, frontal, palpebral, postorbital, squamosal, parietal (lateral bar and part of posterior bar), left lower jaw, and anterior dorsal vertebra	Red Deer River, AB		Dinosaur Park Fm.	P-0105 -E side of Red Deer River " lower beds exposed here".				1901	L.M. Lambe		Lambe (1902); Longrich (2010
	Ceratops	canadensis	Holo												Lambe (1914)
	Eoceratops	canadensis	Holo												Lambe (1915)
	Chasmosaurus	canadensis	Holo												Lehman (1989)
	Chasmosaurus	sp.	referred spec.												Godfrey and Holmes (1995)
	Mojoceratops	perifania	provisionally referred												Longrich (2010)
	Chasmosaurus	sp.													(This Study)
CMN 2245	Chasmosaurus	belli	Plesio	Skull, mostly complete (missing snout); part of skeleton	DPP, AB	37	Dinosaur Park Fm.	P-1301 -This is a general locality number assigned to specimens collected by C.H. Sternberg in 1913. He prospected on the W side of the Red Deer River in Sections 9-10, 15-17, 20, 21, 28, 29, 32, 33, T. 20, R. 12, W of 4th Meridian. This is the area S of Steville ferry landing.	12U 457984.408E; 5626105.901N	692	42	1913	C.H. Sternberg		Lambe (1914)
CMN 2280	Chasmosaurus	belli	referred spec.	Skull, complete; lower jaws; and most of skeleton	DPP, AB	10	Dinosaur Park Fm.	P-1401 -This is a general locality number assigned to specimens obtained by C.H. Sternberg in 1914. He explored (1) Sections 6 and 7, T. 21, R . 11 (?), W of 4th Meridian & (2) the E half of Section 36, T. 20, R. 11, W of 4th Meridian. This is the area S of "Apple Jack Ferry", Red Deer River, about 10 miles SE of Steveville, Alberta.	12U 465526.191E; 5622005.303N	666	6.6	1914	C.H. Sternberg, G.F. Sternberg		Sternberg (1927)
	Chasmosaurus	russelli	referred spec.												Godfrey and Holmes (1995)
	Chasmosaurus	russelli	referred spec.												(This Study)
CMN 8800	Chasmosaurus	russelli	Holo	Skull, mostly complete (missing jugal, part of rostral); right side of skull poorly preserved	Manyberries, AB		Dinosaur Park Fm.	P-3619 -North of centre of northeast 1/4 of Sec. 21, Twp. 2, R. 4, W. of 4th Meridian (or approx. 17 . 5 miles south and 9 miles east of Manyberries, Alta.)	12U 537901E; 5443334N	971	~54 (1m below LCZ)	1936	L.S. Russell, H. Johnsen		Sternberg (1940)
	Chasmosaurus	russelli	Holo.												(This Study)
CMN 8801	Chasmosaurus	russelli	Para	Skull (missing frill); left side of skull poorly preserved; right lower jaw; anterior cervical vertebrae series	DPP, AB	63	Dinosaur Park Fm.	P-2804 -S side of Red Deer River, about 5 miles SE of Steveville; at western boundary of SW1/4 of Section 5, T. 21, R. 11, west of 4th meridian. 120 feet above the river, in middle of section.	12U 457078.232E; 5627018.862N	670	22	1928	C.M. Sternberg, H.D.R. Lowe	not diagnostic to species	Sternberg (1940)
	Chasmosaurus	sp.	referred spec.												Godfrey and Holmes (1995)
	Kosmoceratops	sp.	referred spec.												Longrich (2014)
	Chasmosaurus	sp.	referred spec.												(This Study)
CMN 8802	Chasmosaurus	russelli	Para	Part of snout, braincase, anterior half of frill, and lower jaws	Manyberries, AB		Dinosaur Park Fm.	P-3708 -NE ¼, Sec. 10, T. 2, R. 5, W of 4th Meridian, or about 13½ miles south and 3¼ miles east of Manyberries Conflict..... Leg. subdiv. 14, in N.W. 1/4 of Sec. 10, Twp. 3, R. 5, W. of 4th Meridian, on south side of west branch of creek that runs past Joe Gilchrist's Ranch House, about 10 feet below prairie (marker # 118 in quarry). --> this is thought to be the correct one (David Evans, pers. …			Top of Oldman Formation, immediately below LCZ; no overlying sediments of the Dinosaur Park Formation exposed, however (David Evans, pers. comm.)	1937	C.M. Sternberg	Skull was largely destroyed during move from "Motor Bldg.", 1941-09.	Sternberg (1940)
	Chasmosaurus	sp.	referred spec.												(This Study)
CMN 8803	Chasmosaurus	russelli	Para	Parietal (most of medial bar and posterior bar)	South Saskatchewan River, SK		Dinosaur Park Fm.	P-3501 -North side of South Saskatchewan River, in NW 1/4 of Section 12, T. 20, R.16, west of 3rd Meridian. In a bone bed located by Roy Graham in 1935.				1935	C.M. Sternberg		Sternberg (1940)
	Mojoceratops	perifania	referred spec.												Longrich (2010)
	Chasmosaurus	russelli	referred spec.												(This Study)
CMN 8896	Chasmosaurus(?)	sp.	referred spec.	Postcrania, some	AB		Dinosaur Park Fm.	P-191905
CMN 9673	Chasmosaurus(?)	sp.	referred spec.	Posorbital horncore and part of orbit	South Saskatchewan River, SK		Dinosaur Park Fm.	P-3501 -North side of South Saskatchewan River, in NW 1/4 of Section 12, T. 20, R.16, west of 3rd Meridian. In a bone bed located by Roy Graham in 1935.				1935	C.M. Sternberg, R. Graham
CMN 9676	Chasmosaurus(?)	sp.	referred spec.	Postorbital horncore and part of orbit	near DPP, AB		Dinosaur Park Fm.	P-0106 -E side of Red Deer River; extreme SE area.					L.M. Lambe
CMN 9808a	Chasmosaurus(?)	sp.	referred spec.	Postorbital horncore and part of orbit	AB		Dinosaur Park Fm.
CMN 9808b	Chasmosaurus(?)	sp.	referred spec.	Postorbital horncore and part of orbit	AB		Dinosaur Park Fm.
CMN 9808c	Chasmosaurus(?)	sp.	referred spec.	Postorbital horncore and part of orbit	AB		Dinosaur Park Fm.
CMN 9808d	Chasmosaurus(?)	sp.	referred spec.	Epijugal	AB		Dinosaur Park Fm.
CMN 9809	Chasmosaurus(?)	sp.	referred spec.	Postorbital horncore and part of orbit	AB		Dinosaur Park Fm.	P-189804 -Red Deer River, opposite mouth of Berry Creek.				1898	L.M. Lambe
CMN 9813	Anchiceratops(?)	sp.	referred spec.	Parts of right squamosal, parietal, and episquamosals and epiparietals	AB		Dinosaur Park Fm.	P-3706 -"about 12 feet above a light gray sandstone bed," near the top of the Oldman formation as exposed in legal subdivision 14, Sec. 24, Tp. 2, Rge. 4, west of the Fourth Meridian (Sectional Map 16, Milk River, Alberta). This locality (P-3706) is about 22 miles southeast of the town of Manyberries. An outlier of marine Bearpaw shale occurs conformably above Oldman beds a few hundred yards to t…							Langston (1959)
	Pentaceratops	aquilonius	Holo												Longrich (2014)
CMN 9814	Anchiceratops(?)	sp.	referred spec.	Posterior parietal bar with two large epiparietals	Lost River, AB; P-3706			P-3705 -This locality is on the line between sections 10 and 15 just east ofthe quarter-section postin Tp. 3, Rge. 5, west of the Fourth Meridian. This is about 14 miles south-southeast of Manyberries and 10 miles northeast of the other Anchiceratops locality. In view of the prevailingly slight regional dip, the fact that both localities are near the 3200-foot contour line (Map 567 A, Dunmore, Al…				1937	C.M. Sternberg	Pentaceratops'-like	Langston (1959)
	Pentaceratops	aquilonius	referred spec.												Longrich (2014)
CMN 34829	Chasmosaurus	sp.	referred spec.	Partial skull (missing snout and back of frill)	Near DPP, AB		Dinosaur Park Fm.	P-1532 -Near lower end of Deadlodge Canyon, on S side of Red Deer River, almost E of the Cravath Corners Post Office (n.b. This hamlet has since been abandoned fidé R. Day).				1915	C.H. Sternberg	During escavation, was in a slide, crest was shaken by fall and scattered	(This Study)
CMN 34832	Chasmosaurus	sp.	referred spec.	Partial skull consisting of the skull roof, postorbital horncores, and squamosals	near DPP, AB		Dinosaur Park Fm.	P-5307 -On Red Deer River, approx. 1 mile SE of Steveville Ferry.				1953	G.E. Lindblad		Godfrey & Holmes (1995)
	Mojoceratops	perifania	provisionally referred												Longrich (2010)
	Chasmosaurus	sp.	referred spec.												(This Study)
CMN 41357	Vagaceratops	irvinensis	Holo	Skull, mostly complete (missing part of braincase and part of facial region); mostly complete skeleton	Near Irvine, AB		Dinosaur Park Fm.	P-5809 -4. 2 km SW of Irvine, Alta., in NE 1/4 of Sec. 23, Twp. 11, R. 3, W of 4th meridian, in upper Dinosaur Park Fm.		795		1958	W. Langston, H.L. Shearman, H.J. Champagne	Just below or possibly in Lethbridge Coal Zone (Michael Ryan, pers. comm.)
CMN 41933	Chasmosaurus	russelli	referred spec.	Parietal (posterolateral corner)			Dinosaur Park Fm.								Godfrey & Holmes (1995)
	Chasmosaurus	russelli	referred spec.												(This Study)
NHMUK R4948	Chasmosaurus	belli	referred spec.	Skull, disarticulated, but mostly complete (missing top of braincase); parts of lower jaws; partial skeleton	DPP, AB	78	Dinosaur Park Fm.					1919-20	W.E. Cutler		Maidment & Barrett (2011)
ROM 632	Chasmosaurus(?)		referred spec.		DPP, AB		Dinosaur Park Fm.							Long since discarded (David Evans, pers. comm.)
ROM 839 (=5436)	Chasmosaurus	brevirostris	Holo	Skull, mostly complete (missing back of frill and part of rostral); some postcrania	DPP, AB	25	Dinosaur Park Fm.	3 miles south of Steveville on the west side of the river	12U 455597.974E; 5628163.908N	684	36	1920, 1926	L. Sternberg		Lull (1933)
	Chasmosaurus	belli	referred spec.												Godfrey and Holmes (1995)
	Chasmosaurus	sp.	referred spec.												Maidment & Barrett (2011)
ROM 843 (=5499)	Chasmosaurus	belli	referred spec.	Skull, mostly complete (missing anterior end of snout); partial skeleton	DPP, AB	19	Dinosaur Park Fm.	2 miles south of Steveville on the southeast side of the river	12U 458798.830E; 5629388.700N	682	32.376	1926	L. Sternberg		Lull (1933)
TMP 1967.017.0005	Chasmosaurus(?)	sp.	referred spec.	Postorbital horncore and part of orbit	DPP, AB		Dinosaur Park Fm.							not diagnostic	Godfrey & Holmes (1995)
TMP 1979.011.0147	Mojoceratops	perifania	provisionally referred	Braincase and postorbital horncores (part of orbit)	DPP, AB	143	Dinosaur Park Fm.		12U 465886E; 5622564N	669	9				Ryan (1992); Longrich (2010)
	Chasmosaurus	sp.	referred spec.												(This Study)
TMP 1979.014.0813	Chasmosaurus(?)	sp.	referred spec.	Postorbital horncore and part of orbit	DPP, AB		Dinosaur Park Fm.							not diagnostic	Godfrey & Holmes (1995)
TMP 1979.014.0814	Chasmosaurus(?)	sp.	referred spec.	Postorbital horncore and part of orbit	DPP, AB		Dinosaur Park Fm.							not diagnostic	Godfrey & Holmes (1995)
TMP 1980.016.1111	Chasmosaurus(?)	sp.	referred spec.	Episquamosal(?)	DPP, AB		Dinosaur Park Fm.
TMP 1981.003.0004							Dinosaur Park Fm.							(in Red Deer warehouse - Graeme Housego, pers. comm.)
TMP 1981.016.0284	Chasmosaurus(?)	sp.	referred spec.	Postorbital horncore(?)	DPP, AB		Dinosaur Park Fm.							not diagnostic	Godfrey & Holmes (1995)
TMP 1981.016.0499	Chasmosaurus(?)	sp.	referred spec.	Postorbital horncore and part of orbit	DPP, AB		Dinosaur Park Fm.							not diagnostic	Godfrey & Holmes (1995)
TMP 1981.018.0231	Chasmosaurus(?)	sp.	referred spec.	Parietal (junction between posterior and medial bars)	DPP, AB		Dinosaur Park Fm.
TMP 1981.019.0017	Chasmosaurus(?)	sp.	referred spec.	Quadrate, partial	DPP, AB		Dinosaur Park Fm.
TMP 1981.019.0175	Chasmosaurus	sp.	referred spec.	Skull, mostly complete (missing back of frill and left side of skull)	DPP, AB	164	Dinosaur Park Fm.		12U 459201.791E; 5627476.707N	659	11.468	1981	P.J. Currie
TMP 1981.023.0024	Chasmosaurus(?)	sp.	referred spec.	Parietal, partial (anterior half of medial bar)	DPP, AB		Dinosaur Park Fm.								Godfrey & Holmes (1995)
TMP 1981.030.0001	Chasmosaurus(?)	sp.	referred spec.	Parietal, partial (posterolateral corner)	DPP, AB		Dinosaur Park Fm.
TMP 1981.041.0116	Chasmosaurus(?)	sp.	referred spec.	Postorbital horncore, partial	DPP, AB		Dinosaur Park Fm.	Steveville
TMP 1982.016.0022				Partial skull, not prepared	DPP, AB		Dinosaur Park Fm.							unprepared specimen
TMP 1982.016.0215	Chasmosaurus(?)	sp.	referred spec.	Parietal, partial (part of medial platform)	DPP, AB		Dinosaur Park Fm.
TMP 1983.025.0001	Chasmosaurus	russelli	referred spec.	Braincase, left postorbital horncore, and frill	AB		Dinosaur Park Fm.							collected by amateurs in AB, site unknown	Godfrey & Holmes (1995)
	Mojoceratops	perifania	Holo												Longrich (2010)
	Chasmosaurus	russelli	referred spec.												(This Study)
TMP 1984.163.0041	Chasmosaurus(?)	sp.	referred spec.	Nasal, partial	AB		Dinosaur Park Fm.
TMP 1986.036.0530	Chasmosaurus(?)	sp.	referred spec.	Episquamosal(?)	DPP, AB		Dinosaur Park Fm.
TMP 1987.045.0001	Vagaceratops	irvinensis	referred spec.	Skull, mostly complete (missing most of frill)	DPP, AB	184	Dinosaur Park Fm.	4.8 km NW of Iddesleigh, Alberta	12U 473422.430E; 5623949.690N	712	54.357	1987	L.J. Strong		Holmes et al. (2001)
TMP 1988.036.0050				Horncore	DPP, AB		Dinosaur Park Fm.							not diagnostic	Godfrey & Holmes (1995)
TMP 1989.007.0006	Chasmosaurus(?)	sp.	referred spec.				Dinosaur Park Fm.							On loan from TMP (Graeme Housego, pers. comm.)
TMP 1991.046.0004	Chasmosaurus(?)	sp.	referred spec.	Squamosal, partial (distal tip)	Sandy Point, AB		Dinosaur Park Fm.
TMP 1992.053.0005	Chasmosaurus(?)	sp.	referred spec.	Quadratojugal	DPP, AB		Dinosaur Park Fm.
TMP 1993.075.0005	Chasmosaurus(?)	sp.	referred spec.	Epiparietal and attached parietal	DPP, AB		Dinosaur Park Fm.
TMP 1993.082.0001	Chasmosaurus	sp.	referred spec.	Skull, partial (missing back of frill, part of braincase and snout)	DPP, AB	212	Dinosaur Park Fm.		12U 465961.720E; 5620515.130N	713	53.044	1993	W. Sloboda		Currie & Russell (2005)
TMP 1993.086.0001	Chasmosaurus(?)	sp.	referred spec.	Epiparietal and attached parietal	DPP, AB		Dinosaur Park Fm.
TMP 1994.012.0402	Chasmosaurus(?)	sp.	referred spec.	Parietal	DPP, AB		Dinosaur Park Fm.
TMP 1994.012.0778	Chasmosaurus(?)	sp.	referred spec.	Parietal, partial (posterolateral corner)	DPP, AB		Dinosaur Park Fm.
TMP 1996.029.0004	Chasmosaurus(?)	sp.	referred spec.	Epiparietal	Horsethief Canyon, AB		Dinosaur Park Fm.
TMP 1997.132.0002	Chasmosaurus(?)	sp.	referred spec.	Parietal, partial (posterolateral corner)	South Saskatchewan River, Hilda, AB		Dinosaur Park Fm.	Collected along east bank of South Saskatchewan River, just north of the Prairie Coulee Natural Area, and due west of Hilda
	Chasmosaurus	russelli	referred spec.												(This Study)
TMP 1998.093.0010	Chasmosaurus(?)	sp.	referred spec.	Episquamosal(?)	DPP, AB		Dinosaur Park Fm.
TMP 1998.102.0008	Vagaceratops	irvinensis	referred spec.	Parietal, partial (most of posterior bar)	OneFour, AB		Dinosaur Park Fm.	Near village of OneFour, southeastern Alberta.	12U 543354E; 5444609N	982				Collected in mud-filled incised valley; therefore, from somewhere in the Lethbridge Coal Zone (Michael Ryan, pers. comm.)
TMP 1998.128.0001	Chasmosaurus(?)	sp.	referred spec.	Squamosal, complete	OneFour, AB		Dinosaur Park Fm.
TMP 1999.055.0274	Chasmosaurus(?)	sp.	referred spec.	Parietal, partial (part of medial platform and medial bar)	DPP, AB		Dinosaur Park Fm.
TMP 1999.055.0292	Mojoceratops	perifania	referred spec.	Parietal, partial (part of posterior bar)	DPP, AB		Dinosaur Park Fm.								Longrich (2010)
	Chasmosaurus	russelli	referred spec.												(This Study)
TMP 1999.055.0298	Chasmosaurus(?)	sp.	referred spec.	Nasal, partial	DPP, AB		Dinosaur Park Fm.
TMP 2000.057.0009	Chasmosaurus(?)	sp.	referred spec.	Squamosal, partial	OneFour, AB		Dinosaur Park Fm.
TMP 2005.061.0002	Chasmosaurus(?)	sp.	referred spec.	Parietal with epiparietal, dentary, and phalanx	DPP, AB		Dinosaur Park Fm.
TMP 2007.020.0017	Chasmosaurus(?)	sp.	referred spec.	Surangular; articular	DPP, AB		Dinosaur Park Fm.
TMP 2007.020.0039	Chasmosaurus(?)	sp.	referred spec.	Parietal, partial (medial bar)	DPP, AB		Dinosaur Park Fm.
TMP 2007.020.0103	Chasmosaurus(?)	sp.	referred spec.	Parietal, partial (junction between posterior and medial bars)	DPP, AB		Dinosaur Park Fm.
TMP 2008.012.0001	Chasmosaurus(?)	sp.	referred spec.	Parietal, partial (medial bar and part of posterior bar)	DPP, AB		Dinosaur Park Fm.
TMP 2008.012.0074	Chasmosaurus(?)	sp.	referred spec.	Postorbital horncore	DPP, AB		Dinosaur Park Fm.
TMP 2009.032.0008	Chasmosaurus(?)	sp.	referred spec.	Squamosal	South Saskatchewan River, AB		Dinosaur Park Fm.							Still jacketed
TMP 2009.032.0011	Chasmosaurus(?)	sp.	referred spec.	Parietal, partial (medial bar)	South Saskatchewan River, AB		Dinosaur Park Fm.
TMP 2009.034.0009	Vagaceratops	irvinensis	referred spec.	Braincase; part of frill (including part of posterior parietal bar)	South Saskatchewan River, Hilda, AB		Dinosaur Park Fm.	Collected along southeast side of South Saskatchewan River	12U 559293E; 5611197N			2009	D. Eberth, N. Longrich, M. Mitchell		Longrich (2010)
TMP 2011.053.0046	Vagaceratops	sp.	referred spec.	Frill, partial; quadrate; nasal	Manyberries, AB		Dinosaur Park Fm.	Kerry Ranch, Manyberries Pocket	12U 534562E; 5463885N	973	~53 (2m below LCZ)	2011	D.C. Evans		(This Study)
TMP 2011.053.0056	Chasmosaurus(?)	sp.	referred spec.	Epiossification	Sage Creek, AB		Dinosaur Park Fm.							Unprepared specimen
UALVP 40	Eoceratops	canadensis	provisionally referred	Skull, mostly complete (missing back of frill)	DPP, AB	237	Dinosaur Park Fm.	2 miles southeast and 1 mile east of the mouth of Sand Creek.	12U 464079.566E; 5621054.664N	680	18.187	1920	G. Sternberg	not diagnostic to species	Gilmore (1923); Tyson (1977)
	Chasmosaurus	canadensis	referred spec.												Lehman (1989)
	Chasmosaurus	sp.	referred spec.												Godfrey & Holmes (1995)
UALVP 52613	Chasmosaurus	sp.	referred spec.		DPP	255	Dinosaur Park Fm.
UALVP 54559	Mercuriceratops	gemini	referred spec.	Incomplete right squamosal	DPP		Dinosaur Park Fm.	Found on north side of Red Deer River, approximately 1 km east of 'Happy Jack's cabin', lower Dinosaur Park Formation, about 2 m above contact with Oldman Formation.	12U 471467E; 5624176N		2				Ryan et al. (2014)
YPM 2016	Chasmosaurus	belli	referred spec.	Skull, mostly complete (missing left posterolateral corner of frill)	DPP, AB	110	Dinosaur Park Fm.	On south side of the west branch of Little Sandhill Creek, 60 feet below the overlying Pierre shales.	12U 459708.501E; 5621811.713N	684	26.464	1919	C.M. Sternberg		Lull (1933)
