# Supplementary material for: A Re-Evaluation of the Chasmosaurine Ceratopsid Genus Chasmosaurus (Dinosauria: Ornithischia) from the Upper Cretaceous (Campanian) Dinosaur Park Formation of Western Canada
Source: PLoS One. 2016 Jan 4;11(1):e0145805. doi: 10.1371/journal.pone.0145805 (PMC4699738; doi:10.1371/journal.pone.0145805)
Supplement: S3 File — (TNT) [file pone.0145805.s003.tnt]

xread
155 40
																																																																																																																																																																		
Lepto_grac	1	0	0	?	?	0	?	?	?	0	?	?	0	?	?	0	1	0	0	0	1	?	0	0	1	?	0	?	?	0	0	0	0	0	0	?	?	?	?	?	?	0	0	0	?	0	0	0	0	0	0	0	0	0	0	?	0	0	?	?	0	0	0	0	0	0	?	0	0	0	0	0	0	0	0	?	?	?	?	?	?	0	0	0	?	?	?	?	?	?	?	?	?	?	?	?	?	?	?	?	?	?	?	0	0	0	?	0	0	0	0	0	0	0	0	0	0	0	0	0	0	0	0	0	0	1	?	0	0	0	0	0	0	0	0	0	0	0	0	?	0	?	0	0	0	0	0	0	[01]	?	0	?	?	?	?
Proto_andrew	0	0	0	?	?	0	?	?	?	0	?	?	0	?	?	0	1	0	0	0	1	1	0	0	0	0	1	0	0	0	0	0	0	0	0	?	?	?	?	?	?	0	0	0	?	0	0	0	0	0	0	0	0	0	0	?	0	1	0	0	1	1	0	0	0	0	?	0	0	0	0	0	1	0	0	0	0	0	0	0	0	0	0	0	?	?	?	?	?	?	?	?	?	?	?	?	?	?	?	?	?	?	?	0	0	0	0	0	0	0	0	0	0	0	0	0	0	0	0	0	0	0	0	0	0	1	0	0	0	0	0	0	0	0	0	0	0	0	0	0	0	0	0	0	0	0	0	0	0	?	0	?	?	?	?
Zuni_christ	1	1	1	0	0	0	?	?	?	0	?	?	0	?	?	0	?	0	1	0	0	0	0	?	1	0	0	?	?	0	?	1	1	1	1	0	0	0	1	0	2	1	1	1	0	1	1	?	0	?	?	1	1	?	0	?	?	?	?	?	?	?	0	?	?	?	?	?	?	?	?	0	1	?	0	1	0	0	0	?	?	?	?	0	?	?	?	?	?	?	?	?	?	?	?	?	?	?	?	?	?	?	?	?	1	1	?	1	?	?	?	1	?	0	0	1	1	0	1	1	?	?	0	0	1	?	?	?	?	1	1	0	0	?	?	?	?	?	?	?	?	?	0	1	?	0	?	?	1	?	?	?	?	?	?
Turano_tardarb	?	?	?	?	?	?	?	?	?	?	?	?	?	?	?	?	?	?	?	?	?	?	?	0	?	0	?	?	?	?	?	?	?	?	1	?	0	1	1	0	2	?	?	?	?	?	?	?	?	?	?	?	1	?	0	?	?	?	?	?	?	?	?	?	?	?	?	?	?	?	?	?	?	?	?	?	?	?	?	?	?	?	?	?	?	?	?	?	?	?	?	?	?	?	?	?	?	?	?	?	?	?	?	?	?	?	?	?	?	?	?	?	?	?	0	?	?	?	?	?	?	?	1	[01]	1	1	?	?	?	?	?	?	?	?	?	?	?	?	?	?	?	?	?	?	?	?	?	?	?	?	?	?	?	?	?
Alberta_nesmoi	?	1	1	1	?	0	?	?	?	0	?	?	0	?	?	?	?	?	?	0	1	?	1	0	1	1	1	1	0	?	?	1	1	?	1	?	0	0	1	1	2	1	1	0	?	1	1	1	1	2	1	1	1	?	?	?	1	1	0	0	1	1	1	0	0	1	0	1	1	?	1	0	1	1	1	1	0	0	1	1	1	1	1	1	0	?	0	?	?	?	1	0	1	0	0	0	?	?	?	?	?	1	0	?	?	1	?	1	?	?	?	1	?	1	1	0	1	1	?	1	?	?	?	1	1	1	?	?	?	?	?	?	?	?	?	?	?	?	?	?	?	?	?	?	?	?	?	?	?	0	0	?	0	0	0
Centro_apertus	0	1	1	1	1	0	?	0	?	0	?	?	0	?	?	1	1	1	0	0	1	?	1	1	1	1	1	1	0	1	0	1	1	1	1	0	0	0	0	2	2	1	1	0	?	1	1	1	1	2	1	1	1	1	1	0	1	1	0	0	1	1	1	0	0	1	0	1	1	0	1	0	1	1	1	1	0	3	1	1	1	1	1	1	0	?	0	0	0	0	1	0	1	0	0	1	1	1	3	2	1	0	0	1	1	1	1	1	1	1	1	1	1	1	1	0	1	1	1	1	1	1	1	1	1	1	1	1	1	1	1	1	0	1	1	1	1	1	1	1	1	1	0	1	1	1	1	1	[01]	0	0	0	0	0	0
Pachy_lakust	0	1	1	1	1	0	?	0	?	0	?	?	0	?	?	1	1	1	0	0	1	?	1	1	1	1	1	2	0	1	0	1	1	1	1	1	1	?	?	?	?	1	1	1	1	1	1	1	1	2	?	1	1	1	1	0	1	1	0	0	1	1	1	0	0	1	0	1	1	0	1	0	1	1	1	1	0	3	1	1	1	1	1	1	?	?	0	?	?	?	1	?	1	0	0	0	?	?	?	2	1	1	0	1	0	1	1	1	1	1	1	?	1	1	1	0	1	1	1	1	1	1	1	1	1	1	1	1	?	1	?	1	0	?	?	1	1	1	1	1	1	1	0	1	1	1	?	?	[01]	0	0	?	0	0	0
Kosmo_rich	1	1	1	0	0	1	1	1	1	1	0	0	1	1	0	0	0	0	1	0	0	0	1	1	1	1	1	1	0	0	0	1	1	1	1	1	0	1	1	1	1	1	1	1	1	1	0	1	1	0	1	1	1	1	0	1	1	1	1	2	0	0	1	0	1	1	1	2	1	1	1	0	1	1	1	0	0	0	1	0	0	1	[01]	1	1	1	1	3	2	1	1	1	0	1	0	1	2	1	3	2	2	2	1	?	?	?	?	?	?	?	?	1	1	?	0	1	1	?	1	1	1	?	1	?	1	1	?	?	?	?	?	?	?	?	1	?	?	?	?	?	?	?	?	?	?	?	?	?	1	0	0	0	?	?	?
Aguja_maris	1	1	1	0	0	1	0	1	0	1	1	0	1	0	0	0	0	0	1	1	1	?	1	1	1	1	1	1	0	0	0	1	1	1	1	1	0	1	1	0	0	1	1	1	1	1	0	1	1	0	1	1	1	1	?	?	1	1	1	?	1	0	1	1	1	1	2	?	1	1	?	?	1	1	1	0	?	2	0	1	1	1	0	1	1	?	1	1	1	?	0	?	?	?	0	1	?	?	?	?	?	?	?	1	1	1	1	1	1	?	?	?	1	1	0	?	1	1	1	1	?	?	1	?	1	1	1	1	1	1	1	1	0	?	?	?	?	1	1	1	?	1	1	1	1	1	?	?	1	0	0	0	?	?	?
Utah_gettyi	1	1	1	0	0	1	0	1	1	1	0	?	1	1	0	0	0	0	1	1	0	0	1	1	1	1	1	1	0	0	0	1	1	1	1	1	1	1	0	2	2	1	1	1	1	1	0	1	1	0	?	1	1	1	1	1	1	1	1	1	1	0	1	1	1	1	2	1	1	1	1	0	1	1	1	0	1	2	0	1	1	1	0	1	1	1	1	2	2	1	0	?	0	0	0	1	3	1	3	3	0	3	0	?	?	?	1	1	1	1	?	1	1	1	0	1	1	1	1	1	1	1	1	1	1	1	?	?	?	1	?	1	0	?	?	?	?	?	?	1	?	?	1	1	1	1	1	?	1	0	0	0	?	?	?
Penta_stern	1	1	1	0	0	1	0	1	1	1	1	1	1	1	0	0	0	0	1	1	0	0	1	1	1	1	1	1	0	0	0	1	1	1	1	1	0	0	1	1	2	1	1	1	1	1	[01]	1	1	1	1	1	1	1	1	1	1	1	1	1	1	0	1	1	1	1	2	2	1	1	1	0	1	1	1	0	1	2	0	1	1	1	0	1	1	1	1	2	2	1	0	?	0	0	0	1	3	1	3	3	0	3	0	?	1	1	1	1	1	1	1	1	1	1	0	1	1	1	1	1	1	1	1	1	1	1	1	1	1	1	1	1	0	?	1	1	1	1	1	1	1	1	1	1	?	1	1	?	?	0	0	0	?	?	?
Coahuila_magna	1	1	1	0	0	?	1	?	?	1	0	?	?	?	?	0	0	?	?	1	?	?	1	1	1	1	1	1	1	0	?	?	1	?	1	1	?	?	1	1	?	1	?	?	?	?	?	?	?	?	?	?	?	?	?	?	?	1	1	?	?	0	1	?	1	?	?	?	?	?	?	0	1	?	1	?	?	2	0	1	1	1	0	1	?	?	1	?	?	?	?	?	?	?	?	?	?	?	?	?	?	?	?	?	?	?	?	?	?	?	?	?	1	?	0	1	1	1	1	1	1	?	?	?	1	1	?	?	?	?	?	1	0	?	?	?	?	?	?	?	?	?	?	?	?	?	?	?	1	?	0	0	?	?	?
Anchi_ornatus	1	1	1	0	0	1	1	[01]	1	1	1	0	1	1	0	0	0	1	0	0	1	?	1	1	1	1	1	1	0	0	0	1	1	1	1	1	1	1	1	1	1	1	1	1	1	1	0	1	1	0	1	1	1	1	1	1	1	1	1	2	1	0	1	1	1	0	?	1	1	1	1	0	1	1	1	1	0	0	[01]	1	0	1	0	1	1	1	1	2	2	0	[01]	2	[01]	0	0	1	3	2	3	3	0	3	0	1	1	1	1	1	1	1	1	1	?	1	?	0	1	?	1	1	?	?	?	1	1	1	?	?	?	?	?	?	?	?	?	?	?	?	?	?	?	?	?	?	?	?	?	?	0	0	0	0	2	0	?
Arrhino_brachy	1	1	1	0	0	1	1	?	?	1	?	0	1	0	0	0	0	1	?	0	1	?	1	1	1	1	1	1	0	0	0	1	1	1	1	?	1	1	1	1	1	1	1	1	1	1	0	1	1	0	1	1	1	1	[01]	1	1	1	1	1	1	0	1	1	1	[01]	0	1	1	1	1	0	1	1	1	1	0	0	1	1	0	1	0	1	1	?	1	1	1	0	1	2	0	0	0	1	4	0	0	4	0	4	0	1	1	1	1	1	1	1	1	1	1	1	1	0	1	1	1	1	1	1	?	?	1	1	1	?	1	?	?	1	?	?	?	?	?	?	?	?	?	?	?	?	?	?	?	?	0	0	0	1	?	?	?
Ojo_fowl	1	1	?	?	0	?	?	?	?	?	?	?	?	?	?	?	?	?	?	0	?	?	?	?	?	?	1	1	1	?	?	1	?	?	?	?	?	?	?	?	?	?	1	1	1	?	?	?	?	?	?	?	?	?	?	?	?	1	1	2	0	?	1	0	1	?	?	?	?	?	?	?	?	?	1	1	0	0	?	?	?	1	0	1	1	?	1	1	1	0	?	?	0	0	1	1	4	0	0	?	?	4	0	?	?	?	?	?	?	?	?	1	1	1	0	1	1	?	1	1	1	?	?	?	1	1	?	?	?	?	?	?	0	?	?	?	?	?	?	?	?	?	?	?	?	?	?	?	1	?	0	0	?	?	?
Toro_latus	1	1	1	0	0	1	0	?	?	1	1	1	?	?	?	0	0	1	0	?	1	?	1	1	1	1	1	1	1	0	0	1	1	1	1	1	1	[01]	1	1	2	1	1	1	1	1	0	1	1	2	1	1	1	?	[01]	1	1	1	1	1	1	0	1	1	1	0	?	[01]	1	2	1	0	1	0	1	1	0	3	1	2	0	1	0	1	1	?	1	1	1	0	0	?	1	0	0	1	4	0	0	4	0	4	0	1	1	1	1	1	1	1	1	1	?	1	?	?	?	?	?	?	?	?	1	1	1	1	?	?	?	1	?	1	0	?	?	?	?	?	?	?	?	?	?	?	?	?	?	?	?	[01]	0	0	3	0	2
Toro_utah	?	?	?	?	?	?	?	?	?	?	?	?	?	?	?	?	?	?	?	?	?	?	?	?	?	?	?	?	?	?	?	?	?	1	1	?	1	0	1	1	2	1	1	1	1	1	0	1	1	2	?	1	?	?	1	?	?	1	1	?	1	0	1	1	1	0	?	0	1	2	1	0	1	0	1	1	0	3	1	2	0	1	0	1	1	?	1	1	1	1	1	2	1	0	1	1	4	0	0	4	0	4	0	?	?	?	?	?	?	?	?	1	1	1	?	1	1	1	1	1	?	?	1	?	1	1	1	?	1	1	?	?	?	?	?	?	?	?	?	?	?	?	?	?	?	?	?	?	1	?	?	?	3	0	2
Eotri_xerin	1	1	1	0	0	1	0	0	?	1	1	0	1	1	0	0	0	?	?	0	?	?	1	1	1	1	1	1	?	?	0	1	1	?	1	1	1	?	1	1	2	1	?	1	1	1	?	1	1	0	?	?	?	?	?	?	?	1	1	?	1	?	?	?	1	?	?	?	?	?	?	?	?	?	?	?	?	?	?	?	?	1	0	1	1	?	1	?	?	?	1	2	?	?	?	?	?	?	?	?	?	?	?	?	?	?	?	?	?	?	?	?	?	?	?	?	?	?	?	?	?	?	?	?	1	1	1	1	?	?	?	?	?	?	?	?	?	?	?	?	?	?	?	?	?	?	?	?	?	?	?	1	?	?	?
Nedo_hatch	1	1	1	0	0	1	0	0	?	1	1	1	1	1	1	0	0	?	0	?	1	?	1	1	1	?	1	1	1	0	0	1	1	?	1	?	1	0	1	1	2	?	1	1	1	1	0	?	1	2	?	1	?	1	1	1	1	1	1	1	1	?	1	0	1	?	?	?	0	2	1	?	1	1	1	1	0	3	1	1	0	1	0	1	1	?	1	1	1	0	1	?	?	?	?	1	?	?	?	?	?	?	?	?	?	?	1	1	1	?	?	?	?	?	?	?	?	?	?	?	?	?	?	?	?	1	?	?	?	?	?	?	?	?	?	?	?	?	?	?	?	?	?	?	?	?	?	?	?	?	0	0	?	?	?
Tri_horr	1	1	1	0	0	1	0	0	?	1	1	1	1	1	1	0	0	1	0	0	1	?	1	1	1	1	1	1	1	0	0	1	1	1	1	1	1	0	1	1	2	1	1	1	1	1	0	1	1	2	1	1	1	1	1	1	1	1	1	1	1	0	1	0	1	0	?	0	0	2	1	1	0	0	1	?	?	?	?	?	?	1	0	1	1	?	1	1	1	0	1	2	0	0	1	1	4	0	0	4	0	4	0	1	1	1	1	1	1	1	1	1	1	1	0	1	1	1	1	1	1	1	1	1	1	1	1	1	1	1	1	1	1	1	1	1	1	1	1	1	1	1	1	1	1	1	1	1	1	[01]	0	0	?	?	?
Tri_pror	1	1	1	0	0	1	0	0	?	1	1	1	1	1	1	0	0	1	0	0	1	?	1	1	1	1	1	1	1	0	0	1	1	1	1	1	1	0	1	1	2	1	1	1	1	1	0	1	1	2	1	1	1	1	0	1	1	1	1	1	1	0	1	0	1	0	?	0	0	2	1	1	0	0	1	?	?	?	?	?	?	1	0	1	1	?	1	1	1	0	1	2	0	0	1	1	4	0	0	4	0	4	0	1	1	1	1	1	1	1	1	1	1	1	0	1	1	1	1	1	1	1	1	1	1	1	1	1	1	1	?	?	1	?	?	?	?	?	?	?	?	?	?	?	?	?	?	1	1	[01]	0	0	?	?	?
AMNH_5401	1	1	1	0	0	1	0	1	0	1	0	0	1	0	0	0	0	0	1	0	0	0	1	1	1	?	1	1	0	0	1	1	1	1	1	?	0	1	1	0	2	1	1	1	1	1	1	1	1	0	1	1	1	1	1	1	1	1	1	1	1	0	?	1	1	?	?	?	1	2	1	0	1	1	1	0	?	0	0	1	1	1	0	1	1	?	1	?	1	0	0	?	?	?	?	?	?	?	?	?	?	?	?	?	1	1	?	1	?	1	?	?	?	?	?	?	?	?	?	?	?	?	?	?	1	1	?	?	?	?	?	?	?	?	?	?	?	?	?	?	?	?	?	?	?	?	?	?	?	0	0	0	?	?	?
AMNH_5402	1	1	1	0	0	1	0	1	0	1	?	0	1	0	0	0	0	?	1	0	1	?	1	1	1	?	1	1	0	0	1	1	1	1	1	?	0	0	0	?	2	1	1	1	1	1	1	1	1	2	1	1	1	1	1	1	1	1	1	1	1	0	?	1	1	0	?	?	1	2	1	0	1	1	1	0	0	0	0	2	1	1	0	1	0	?	1	?	1	0	0	?	0	0	0	1	0	0	0	0	0	3	0	?	1	1	?	1	?	1	?	1	1	1	0	?	1	1	1	1	1	1	?	?	1	1	?	?	?	?	?	?	?	?	?	?	?	?	?	?	?	?	?	?	?	?	?	?	1	0	0	0	?	?	?
AMNH_5656	?	?	?	?	?	?	?	?	?	?	?	?	?	?	?	?	?	?	?	?	?	?	?	?	?	?	?	?	?	?	1	?	?	?	?	?	?	?	?	?	?	?	?	?	?	1	?	?	1	2	1	?	?	?	1	?	1	1	1	1	1	0	?	1	1	1	1	1	1	2	?	0	1	1	1	0	0	1	0	1	1	1	0	1	1	?	1	?	1	0	?	?	0	0	0	1	3	0	0	3	0	?	0	?	?	?	?	?	1	?	?	?	?	?	?	?	?	?	?	?	?	?	?	?	1	1	?	?	?	?	?	?	?	?	?	?	?	?	?	?	?	?	?	?	?	?	?	?	?	?	0	?	?	?	?
CMN_0491	?	?	?	?	?	?	?	?	?	?	?	?	?	?	?	?	?	?	?	?	?	?	?	?	?	?	?	?	?	?	?	?	?	?	?	? 	?	?	?	?	?	?	?	?	?	?	?	?	?	?	?	?	?	?	?	?	?	?	?	?	?	?	?	?	?	1	1	?	?	?	?	0	1	?	1	0	0	1	0	?	1	1	0	1	?	?	?	?	?	?	?	?	?	?	0	1	0	1	0	?	?	?	?	?	?	?	?	?	?	?	?	?	?	?	?	?	?	?	?	?	?	?	?	?	?	?	?	?	?	?	?	?	?	?	?	?	?	?	?	?	?	?	?	?	?	?	?	?	?	?	?	?	?	?	?
CMN_1254	?	1	?	?	0	?	?	?	?	?	?	?	?	?	?	?	?	?	?	0	?	?	?	?	?	?	1	1	0	0	?	1	1	?	1	1	0	0	1	0	2	1	1	1	1	?	?	?	?	?	?	?	1	1	1	1	?	1	1	1	1	0	1	1	1	?	?	?	1	?	?	0	1	?	?	?	?	?	?	?	1	1	0	1	?	?	?	?	?	?	?	?	?	?	?	?	?	?	?	?	?	?	?	?	?	?	?	?	?	?	?	1	1	?	?	?	1	?	1	1	1	1	1	?	?	?	?	?	?	?	?	?	?	?	?	?	?	?	?	?	?	?	?	?	?	?	?	?	1	?	?	?	?	?	?
CMN_2245	?	?	?	?	?	?	?	?	?	?	?	?	?	?	?	?	?	?	?	?	?	?	?	?	?	?	1	1	?	?	?	1	1	1	1	?	0	0	0	2	2	1	1	1	1	1	1	1	1	?	1	1	1	1	1	1	1	1	1	1	1	0	1	1	1	1	1	1	1	2	1	0	1	1	1	0	0	1	0	1	1	1	0	1	0	?	1	1	1	0	0	?	0	0	0	1	?	1	?	?	?	3	0	1	1	1	?	?	?	?	?	1	1	1	0	1	1	1	1	1	1	1	1	1	1	1	1	1	1	1	1	1	0	0	1	?	?	1	?	1	?	1	?	?	1	1	1	1	1	0	0	0	?	?	?
CMN_2280	1	1	1	0	0	1	0	1	0	1	?	0	1	0	0	0	0	0	1	0	1	?	1	1	1	1	1	1	0	0	1	1	1	1	1	1	0	0	0	0	2	1	1	1	1	1	1	1	1	2	1	1	1	1	1	1	1	1	1	1	1	0	1	1	1	1	1	1	1	0	1	0	1	1	1	0	0	1	0	1	1	1	0	1	1	?	1	1	1	0	0	?	0	0	0	1	3	1	0	3	0	3	0	?	1	1	?	?	?	1	?	1	1	1	0	?	1	1	1	1	1	1	1	1	1	1	1	1	1	1	1	1	0	?	1	?	?	1	1	1	1	1	1	1	1	?	?	?	1	0	0	0	?	?	?
CMN_8800	1	1	1	0	0	1	0	1	0	1	?	0	1	0	0	0	0	?	1	?	0	0	1	1	1	?	1	1	0	0	1	1	1	1	1	1	0	?	?	?	?	1	1	1	1	?	?	1	?	?	?	1	1	1	1	1	1	1	1	1	1	0	?	1	1	1	2	1	1	2	1	0	1	1	1	0	0	1	0	1	1	1	0	1	1	?	1	1	1	0	0	?	0	0	0	1	0	1	0	0	0	3	0	?	?	?	?	?	?	1	?	?	?	?	?	?	?	?	?	?	?	?	?	?	?	?	?	?	?	?	?	?	?	?	?	?	?	?	?	?	?	?	?	?	?	?	?	?	?	?	?	0	?	?	?
CMN_41357	1	1	1	0	0	1	?	1	0	1	0	0	1	0	0	0	0	0	1	0	?	?	1	?	1	1	1	1	0	0	1	1	1	1	?	?	?	?	?	?	?	1	1	1	1	1	1	?	1	2	1	1	1	1	1	1	1	1	1	1	1	0	1	1	1	0	?	?	1	2	?	0	1	1	1	0	0	0	0	0	1	1	0	1	1	?	1	1	1	0	0	?	1	1	0	1	2	1	3	2	2	2	1	?	?	?	?	?	?	1	?	1	1	1	0	1	1	1	1	1	1	1	?	1	1	1	1	1	1	1	?	1	0	?	1	1	1	1	?	?	?	1	1	?	?	1	1	?	1	0	0	0	1	1	1
NHMUK_R4948	1	1	1	0	0	1	0	1	0	1	?	0	1	0	0	0	0	?	?	0	?	?	1	1	1	1	1	1	0	0	?	1	1	1	1	1	0	?	?	?	?	1	1	1	1	1	1	1	1	2	1	1	1	1	1	?	1	1	1	1	1	0	1	1	1	1	1	1	1	2	?	0	1	?	1	0	0	1	0	1	1	1	0	1	1	?	1	1	1	0	0	?	?	?	?	?	?	?	?	?	?	?	?	?	?	?	1	?	?	1	?	?	1	1	0	?	?	?	1	1	?	?	1	?	1	1	1	1	1	1	1	1	?	0	1	?	?	?	?	1	?	?	?	?	1	1	1	?	?	0	0	0	?	?	?
ROM_839		1	1	1	0	0	1	0	1	0	1	0	0	1	0	0	0	0	0	1	0	1	?	1	1	1	1	1	1	0	0	1	1	1	1	1	?	0	0	0	0	2	1	1	1	1	1	1	1	1	0	1	1	1	1	1	1	1	1	1	1	1	0	1	1	1	?	?	?	1	2	1	0	1	1	1	0	0	1	0	1	1	1	0	1	1	?	1	1	1	0	0	?	?	0	?	?	?	?	?	?	?	?	?	1	1	1	?	1	1	1	?	1	1	1	0	1	1	1	1	1	1	1	1	1	1	1	?	?	?	?	?	?	?	?	?	?	?	?	?	?	?	?	?	?	?	?	?	?	1	0	0	0	?	?	?
ROM_843		?	1	1	0	0	?	?	1	?	?	?	?	?	?	?	?	0	0	1	0	1	?	1	1	1	1	1	1	0	0	1	1	1	1	1	?	0	?	?	?	?	1	1	1	1	1	1	1	1	0	1	1	1	1	1	1	1	1	1	1	1	0	1	1	1	1	1	2	1	0	1	0	1	1	1	0	0	1	0	2	1	1	0	1	1	?	1	1	1	0	0	?	0	0	0	1	0	1	0	3	?	3	0	?	1	1	?	1	1	1	?	1	1	?	?	?	1	1	1	1	1	1	1	1	1	1	1	1	?	1	?	1	0	0	1	1	1	1	?	1	?	1	1	1	1	1	1	?	1	0	0	0	?	?	?
TMP_81.19.175	1	1	1	0	0	1	0	1	0	1	0	0	1	0	0	0	0	0	1	0	1	?	1	1	1	1	1	1	0	0	1	1	1	1	1	1	0	1	0	?	2	1	1	1	1	1	1	1	1	2	1	1	1	1	1	1	1	1	1	?	?	0	1	1	1	?	?	?	1	?	1	0	1	1	1	?	?	1	0	?	1	1	0	1	0	?	1	?	?	?	?	?	?	?	?	?	?	?	?	?	?	?	?	1	1	1	?	1	1	1	?	?	?	?	?	?	?	?	?	?	?	?	1	1	1	1	?	?	?	?	?	?	?	?	?	?	?	?	?	?	?	?	?	?	?	?	?	?	?	0	0	0	?	?	?
TMP_83.25.1	?	1	?	?	?	?	?	?	?	?	?	?	?	?	?	?	?	?	?	?	?	?	?	?	?	?	?	?	?	?	?	1	1	1	1	1	0	1	1	?	2	1	1	1	1	1	1	1	1	2	1	1	1	1	1	1	1	1	1	1	1	0	1	1	1	1	1	1	1	0	1	0	1	1	1	0	0	2	0	1	1	1	0	1	0	?	1	1	1	0	0	?	0	0	0	1	3	0	0	3	0	3	0	?	?	?	?	?	?	?	?	?	?	?	?	?	?	?	?	?	?	?	?	?	?	?	?	?	?	?	?	?	?	?	?	?	?	?	?	?	?	?	?	?	?	?	?	?	?	0	0	?	?	?	?
TMP_87.45.1	1	1	1	0	0	1	?	1	0	1	0	0	1	0	0	0	0	?	?	0	1	?	1	1	1	1	1	1	0	0	?	1	1	?	?	?	?	?	?	?	?	1	1	1	1	1	1	1	1	2	1	1	1	1	1	1	1	1	1	1	1	0	1	1	1	?	?	?	1	2	1	0	1	1	1	0	?	?	?	0	1	1	0	1	1	?	1	1	1	0	1	2	?	?	?	?	?	?	?	?	?	?	?	?	1	1	?	?	?	1	?	?	?	?	?	?	?	?	?	?	?	?	?	1	1	1	?	?	?	?	?	?	?	?	?	?	?	?	?	?	?	?	?	?	?	?	?	?	?	0	0	0	1	1	1
UALVP_40	1	1	1	0	0	1	0	1	0	1	0	0	1	0	0	0	0	0	1	0	1	?	1	1	1	1	1	1	0	0	1	1	1	1	1	?	0	1	0	0	2	1	1	1	1	1	1	1	1	2	1	1	1	1	1	?	1	1	1	?	?	0	1	1	1	?	?	?	1	?	?	0	1	1	1	?	?	?	?	?	?	1	0	1	0	?	1	?	?	?	?	?	?	?	?	?	?	?	?	?	?	?	?	1	1	1	?	1	?	1	?	?	1	1	0	?	1	?	1	1	?	?	1	1	1	1	?	?	?	?	?	?	?	?	?	?	?	?	?	?	?	?	?	?	?	?	?	?	1	0	0	0	?	?	?
YPM_2016	1	1	1	0	0	1	1	1	0	1	0	0	1	0	0	0	0	?	1	0	1	?	1	1	1	1	1	1	0	0	1	1	1	1	1	1	0	?	?	?	?	1	1	1	1	1	1	1	1	2	1	1	1	1	1	1	1	1	1	1	1	0	1	1	1	0	?	?	1	2	1	0	1	1	1	0	0	1	0	2	1	1	0	1	1	?	1	1	1	0	0	?	1	0	0	1	0	1	0	0	0	0	1	1	1	1	?	1	?	1	?	?	?	?	?	?	?	?	?	?	?	?	1	1	1	1	?	?	?	?	?	?	?	?	?	?	?	?	?	?	?	?	?	?	?	?	?	?	?	0	0	0	0	1	1
Judi_tigris	?	?	?	?	?	?	?	?	?	?	?	?	?	?	?	?	?	?	?	?	?	?	?	?	?	?	?	?	?	?	?	?	?	?	1	1	0	1	?	0	2	?	1	1	?	?	1	?	1	?	?	?	1	?	?	?	?	1	1	1	1	?	1	1	?	0	?	0	?	?	?	0	1	?	1	1	0	4	1	?	?	1	0	1	1	?	1	?	?	?	?	?	?	?	?	?	?	?	?	?	?	?	?	?	?	?	?	?	?	?	?	?	?	?	?	?	?	?	?	?	?	?	?	?	?	?	?	?	?	?	?	?	?	?	?	?	?	?	?	?	?	?	?	?	?	?	?	?	?	?	?	?	?	?	?
Bravo_poly	?	1	?	?	?	?	?	?	?	?	?	?	?	?	?	?	?	?	?	?	?	?	?	?	?	?	1	1	1	?	?	?	?	?	1	1	1	?	1	?	?	?	?	?	?	?	0	?	1	1	1	?	?	?	?	?	1	1	1	?	?	?	1	?	1	?	?	?	1	?	?	0	1	?	1	?	?	3	0	1	1	1	0	1	1	?	1	?	?	?	?	?	?	?	1	?	?	2	?	?	?	?	?	1	1	1	1	?	?	?	?	?	?	?	?	?	?	?	1	1	?	?	?	?	?	?	?	?	?	?	?	?	?	?	?	?	?	?	?	?	?	?	?	?	?	?	?	?	1	1	1	0	?	?	?

proc /;
comments 0
;
