# Supplementary material for: A Re-Evaluation of the Chasmosaurine Ceratopsid Genus Chasmosaurus (Dinosauria: Ornithischia) from the Upper Cretaceous (Campanian) Dinosaur Park Formation of Western Canada
Source: PLoS One. 2016 Jan 4;11(1):e0145805. doi: 10.1371/journal.pone.0145805 (PMC4699738; doi:10.1371/journal.pone.0145805)
Supplement: S4 File — (NEX) [file pone.0145805.s004.nex]

#NEXUS
[written Sun Nov 15 09:56:04 MST 2015 by Mesquite  version 2.75 (build 564) at James-PC/192.168.0.16]

BEGIN TAXA;
	TITLE Taxa;
	DIMENSIONS NTAX=40;
	TAXLABELS
		'Lepto_grac' 'Proto_andrew' 'Zuni_christ' 'Turano_tardarb' 'Alberta_nesmoi' 'Centro_apertus' 'Pachy_lakust' 'Kosmo_rich' 'Aguja_maris' 'Utah_gettyi' 'Penta_stern' 'Coahuila_magna' 'Anchi_ornatus' 'Arrhino_brachy' 'Ojo_fowl' 'Toro_latus' 'Toro_utah' 'Eotri_xerin' 'Nedo_hatch' 'Tri_horr' 'Tri_pror' 'AMNH_5401' 'AMNH_5402' 'AMNH_5656' 'CMN_0491' 'CMN_1254' 'CMN_2245' 'CMN_2280' 'CMN_8800' 'CMN_41357' 'NHMUK_R4948' 'ROM_839' 'ROM_843' 'TMP_81.19.175' 'TMP_83.25.1' 'TMP_87.45.1' 'UALVP_40' 'YPM_2016' 'Judi_tigris' 'Bravo_poly' 
	;

END;


BEGIN CHARACTERS;
	TITLE  Character_Matrix;
	DIMENSIONS  NCHAR=155;
	FORMAT DATATYPE = STANDARD GAP = - MISSING = ? SYMBOLS = "  0 1 2 3 4";
	MATRIX
	'Lepto_grac'    100??0???0??0??010001?001?0??000000??????000?0000000000?00??000000?00000000??????000???????????????????000?0000000000000000001?000000000000?0?000000(0 1)?0????
	'Proto_andrew'  000??0???0??0??01000110000100000000??????000?0000000000?0100110000?00000100000000000???????????????????0000000000000000000000100000000000000000000000?0????
	'Zuni_christ'   111000???0??0??0?010000?100??0?1111000102111011?0??11?0???????0????????01?01000????0????????????????????11?1???1?0011011??001????1100?????????01?0??1??????
	'Turano_tardarb'???????????????????????0?0????????1?01102???????????1?0???????????????????????????????????????????????????????????0???????1(0 1)11?????????????????????????????
	'Alberta_nesmoi'?111?0???0??0??????01?1011110??11?1?00112110?11112111???1100111001011?101111001111110?0???101000?????10??1?1???1?11011?1???111???????????????????????00?000
	'Centro_apertus'011110?0?0??0??111001?1111110101111000022110?1111211111011001110010110101111031111110?00001010011132100111111111111011111111111111110111111111011111(0 1)000000
	'Pachy_lakust'  011110?0?0??0??111001?111112010111111????111111112?111101100111001011010111103111111??0???1?1000???211010111111?1110111111111111?1?10??11111110111??(0 1)00?000
	'Kosmo_rich'    1110011111001100001000111111000111110111111111011011110111120010111211101110001001(0 1)11113211101012132221????????11?011?111?1?11????????1?????????????1000???
	'Aguja_maris'   111001010110100000111?11111100011111011001111101101111??111?1011112?11??1110?20111011?111?0???01???????111111???110?1111??1?111111110????111?11111??1000???
	'Utah_gettyi'   11100101110?11000011001111110001111111022111110110?1111111111011112111101110120111011112210?00013133030???1111?111011111111111???1?10??????1??11111?1000???
	'Penta_stern'   1110010111111100001100111111000111110011211111(0 1)11111111111111011112211101110120111011112210?00013133030?11111111110111111111111111110?1111111111?11??000???
	'Coahuila_magna'11100?1??10????00??1??11111110??1?11??11?1???????????????11??01?1??????01?1??2011101??1?????????????????????????1?0111111???11?????10???????????????1?00???
	'Anchi_ornatus' 1110011(0 1)1110110001001?11111100011111111111111101101111111112101110?11110111100(0 1)10101111220(0 1)2(0 1)0013233030111111111?1?01?11???111??????????????????????000020?
	'Arrhino_brachy'1110011??1?0100001?01?1111110001111?111111111101101111(0 1)1111110111(0 1)0111101111001101011?111012000140040401111111111110111111??111?1??1????????????????0001???
	'Ojo_fowl'      11??0??????????????0??????111??1??????????111????????????1120?101?????????1100???1011?1110??0011400??40????????111011?111???11??????0???????????????1?00???
	'Toro_latus'    1110010??111???0010?1?111111100111111(0 1)112111110112111?(0 1)11111101110?(0 1)12101011031201011?11100?10014004040111111111?1????????1111???1?10????????????????(0 1)00302
	'Toro_utah'     ?????????????????????????????????11?10112111110112?1??1??11?101110?012101011031201011?11111210114004040????????111?11111??1?111?11??????????????????1???302
	'Eotri_xerin'   11100100?11011000??0??111111??011?111?1121?111?110???????11?1???1????????????????1011?1???12????????????????????????????????1111???????????????????????1???
	'Nedo_hatch'    11100100?11111100?0?1?111?1110011?1?10112?11110?12?1?11111111?101???021?1111031101011?11101????1??????????111????????????????1????????????????????????00???
	'Tri_horr'      11100100?111111001001?11111110011111101121111101121111111111101010?00211001??????1011?111012001140040401111111111101111111111111111111111111111111111(0 1)00???
	'Tri_pror'      11100100?111111001001?11111110011111101121111101121111011111101010?00211001??????1011?11101200114004040111111111110111111111111111??1??????????????11(0 1)00???
	'AMNH_5401'     1110010101001000001000111?110011111?01102111111110111111111110?11???12101110?00111011?1?100?????????????11?1?1??????????????11???????????????????????000???
	'AMNH_5402'     1110010101?010000?101?111?110011111?000?2111111112111111111110?110??12101110000211010?1?100?00010000030?11?1?1?1110?111111??11??????????????????????1000???
	'AMNH_5656'     ??????????????????????????????1??????????????1??121???1?111110?1111112?01110010111011?1?10??000130030?0?????1???????????????11????????????????????????0????
	'CMN_0491'      ?????????????????????????????????????????????????????????????????11????01?10010?1101??????????01010????????????????????????????????????????????????????????
	'CMN_1254'      ?1??0??????????????0??????1100?11?11001021111???????1111?11110111???1??01???????1101???????????????????????????11???1?11111?????????????????????????1??????
	'CMN_2245'      ??????????????????????????11???1111?0002211111111?11111111111011111112101110010111010?11100?0001?1???30111?????111011111111111111111001??1?1?1??11111000???
	'CMN_2280'      1110010101?0100000101?111111001111110000211111111211111111111011111110101110010111011?11100?00013103030?11???1?1110?11111111111111110?1??11111111???1000???
	'CMN_8800'      1110010101?010000?1?00111?11001111110????1111??1???11111111110?1112112101110010111011?11100?00010100030??????1?????????????????????????????????????????0???
	'CMN_41357'     111001?1010010000010??1?1111001111???????111111?121111111111101110??12?01110000011011?11100?11012132221??????1?11101111111?1111111?10?1111???11??11?1000111
	'NHMUK_R4948'   1110010101?010000??0??11111100?111110????11111111211111?11111011111112?01?10010111011?11100???????????????1??1??110???11??1?11111111?01????1????111??000???
	'ROM_839'       111001010100100000101?1111110011111?00002111111110111111111110111???12101110010111011?11100??0?????????111?111?111011111111111??????????????????????1000???
	'ROM_843'       ?1100??1????????00101?1111110011111?0????11111111011111111111011111210101110010211011?11100?00010103?30?11?111?11???111111111111?1?1001111?1?111111?1000???
	'TMP_81.19.175' 111001010100100000101?11111100111111010?2111111112111111111??0111???1?10111??10?11010?1????????????????111?111????????????1111???????????????????????000???
	'TMP_83.25.1'   ?1?????????????????????????????11111011?211111111211111111111011111110101110020111010?11100?00013003030??????????????????????????????????????????????00????
	'TMP_87.45.1'   111001?1010010000??01?11111100?11????????111111112111111111110111???12101110???011011?111012????????????11???1?????????????111???????????????????????000111
	'UALVP_40'      111001010100100000101?1111110011111?0100211111111211111?111??0111???1??0111??????1010?1????????????????111?1?1??110?1?11??1111??????????????????????1000???
	'YPM_2016'      11100111010010000?101?111111001111110????1111111121111111111101110??12101110010211011?11100?10010100001111?1?1????????????1111???????????????????????000011
	'Judi_tigris'   ??????????????????????????????????1101?02?11??1?1???1????1111?11?0?0???01?11041??1011?1????????????????????????????????????????????????????????????????????
	'Bravo_poly'    ?1????????????????????????111?????111?1???????0?111?????111???1?1???1??01?1??30111011?1???????1??2?????1111???????????11????????????????????????????1110???

;

END;
BEGIN ASSUMPTIONS;
	TYPESET * UNTITLED   =  unord:  1 -  155;

END;

BEGIN MESQUITECHARMODELS;
	ProbModelSet * UNTITLED   =  'Mk1 (est.)':  1 -  155;
END;

Begin MESQUITE;
		MESQUITESCRIPTVERSION 2;
		TITLE AUTO;
		tell ProjectCoordinator;
		timeSaved 1447606564088;
		getEmployee #mesquite.minimal.ManageTaxa.ManageTaxa;
		tell It;
			setID 0 1411401663944470107;
		endTell;
		getEmployee #mesquite.charMatrices.ManageCharacters.ManageCharacters;
		tell It;
			setID 0 8603905901731432021;
			mqVersion 275;
			checksumv 0 3 286952646 null  getNumChars 155 numChars 155 getNumTaxa 40 numTaxa 40   short true   bits 31   states 31   sumSquaresStatesOnly 19694.0 sumSquares 19694.0 longCompressibleToShort false usingShortMatrix true   NumFiles 1 NumMatrices 1;
			mqVersion;
		endTell;
		getWindow;
		tell It;
			suppress;
			setResourcesState false false 100;
			setPopoutState 400;
			setExplanationSize 0;
			setAnnotationSize 0;
			setFontIncAnnot 0;
			setFontIncExp 0;
			setSize 1366 650;
			setLocation -8 -8;
			setFont SanSerif;
			setFontSize 10;
			getToolPalette;
			tell It;
			endTell;
			desuppress;
		endTell;
		getEmployee  #mesquite.charMatrices.BasicDataWindowCoord.BasicDataWindowCoord;
		tell It;
			showDataWindow #8603905901731432021 #mesquite.charMatrices.BasicDataWindowMaker.BasicDataWindowMaker;
			tell It;
				getWindow;
				tell It;
					setExplanationSize 30;
					setAnnotationSize 20;
					setFontIncAnnot 0;
					setFontIncExp 0;
					setSize 1266 583;
					setLocation -8 -8;
					setFont SanSerif;
					setFontSize 10;
					getToolPalette;
					tell It;
						setTool mesquite.charMatrices.BasicDataWindowMaker.BasicDataWindow.ibeam;
					endTell;
					setActive;
					setTool mesquite.charMatrices.BasicDataWindowMaker.BasicDataWindow.ibeam;
					colorCells  #mesquite.charMatrices.NoColor.NoColor;
					colorRowNames  #mesquite.charMatrices.TaxonGroupColor.TaxonGroupColor;
					colorColumnNames  #mesquite.charMatrices.CharGroupColor.CharGroupColor;
					colorText  #mesquite.charMatrices.NoColor.NoColor;
					setBackground White;
					toggleShowNames on;
					toggleShowTaxonNames on;
					toggleTight off;
					toggleThinRows off;
					toggleShowChanges on;
					toggleSeparateLines off;
					toggleShowStates on;
					toggleAutoWCharNames on;
					toggleAutoTaxonNames off;
					toggleShowDefaultCharNames off;
					toggleConstrainCW on;
					toggleBirdsEye off;
					toggleShowPaleGrid off;
					toggleShowPaleCellColors off;
					togglePaleInapplicable on;
					toggleShowBoldCellText off;
					toggleAllowAutosize on;
					toggleColorsPanel off;
					toggleDiagonal on;
					setDiagonalHeight 80;
					toggleLinkedScrolling on;
					toggleScrollLinkedTables off;
				endTell;
				showWindow;
				getWindow;
				tell It;
					forceAutosize;
				endTell;
				getEmployee #mesquite.charMatrices.ColorByState.ColorByState;
				tell It;
					setStateLimit 9;
					toggleUniformMaximum on;
				endTell;
				getEmployee #mesquite.charMatrices.ColorCells.ColorCells;
				tell It;
					setColor Red;
					removeColor off;
				endTell;
				getEmployee #mesquite.categ.StateNamesStrip.StateNamesStrip;
				tell It;
					showStrip off;
				endTell;
				getEmployee #mesquite.charMatrices.AnnotPanel.AnnotPanel;
				tell It;
					togglePanel off;
				endTell;
				getEmployee #mesquite.charMatrices.CharReferenceStrip.CharReferenceStrip;
				tell It;
					showStrip off;
				endTell;
				getEmployee #mesquite.charMatrices.QuickKeySelector.QuickKeySelector;
				tell It;
					autotabOff;
				endTell;
				getEmployee #mesquite.charMatrices.SelSummaryStrip.SelSummaryStrip;
				tell It;
					showStrip off;
				endTell;
				getEmployee #mesquite.categ.SmallStateNamesEditor.SmallStateNamesEditor;
				tell It;
					panelOpen true;
				endTell;
			endTell;
		endTell;
		endTell;
end;
