# Supplementary material for: A Re-Evaluation of the Chasmosaurine Ceratopsid Genus Chasmosaurus (Dinosauria: Ornithischia) from the Upper Cretaceous (Campanian) Dinosaur Park Formation of Western Canada
Source: PLoS One. 2016 Jan 4;11(1):e0145805. doi: 10.1371/journal.pone.0145805 (PMC4699738; doi:10.1371/journal.pone.0145805)
Supplement: S6 File — (XLSX) [file pone.0145805.s006.xlsx]

## Sheet: Sheet1
Cranial parameter (see Fig. 2 for visualization)	AMNH 5401 (G & H, 1995)	AMNH 5402 (G & H, 1995)	AMNH 5656	CMN 0212	CMN 0275	CMN 0491	CMN 0837	CMN 0838	CMN 0841	CMN 1254	CMN 2245	CMN 2280	CMN 8800	CMN 8801	CMN 8802	CMN 8803	CMN 9673	CMN 9676	CMN 9808b	CMN 9808c	CMN 9808d	CMN 9809	CMN 34829	CMN 34832	CMN 41357 (V. irvinensis) (cast)	NHMUK R4948 (from M & B, 2011)	ROM 839	ROM 843	TMP 1967.017.0005	TMP 1979.011.0147	TMP 1979.014.0813	TMP 1979.014.0814	TMP 1981.018.0231	TMP 1981.019.0175	TMP 1981.041.0116	TMP 1983.025.0001	TMP 1984.163.0041	TMP 1987.045.0001 (V. irvinensis)	TMP 1993.082.0001	TMP 1998.128.0001	RTMP 2007.020.0103	TMP 2008.012.0001	TMP 2008.012.0074	TMP 2009.032.0011	UALVP 40	YPM 2016
1 - postorbital horncore length	350/370	70/65	-----/-----	-----/166	65/-----	-----/-----	-----/253	-----/-----	-----/81	-----/216	102/100	132/88	40/108	-----/57	71/-----	-----/-----	80/-----	-----/440	70/-----	-----/86	-----/-----	93/-----	56/59	236/237	-----/36	55	107/93	67/55	111/-----	263/298	61/-----	-----/241	-----/-----	64/134	-----/187	142/-----	-----/-----	44/25	-----/-----	-----/-----	-----/-----	-----/-----	75/-----	-----/-----	164/176	37/41
2 - postorbital horncore anteroposterior length	112/110	64/56	-----/-----	-----/75	65/-----	-----/-----	-----/101	66/-----	-----/89	-----/105	79/74	88/87	140/171	-----/98	85/-----	-----/-----	150/-----	-----/142	65/-----	-----/-----	-----/-----	-----/-----	75/74	112/111	-----/99	100	85/84	73/78	60/-----	123/118	56/-----	-----/116	-----/-----	113/85	-----/152	107/-----	-----/-----	69/54	-----/-----	-----/-----	-----/-----	-----/-----	-----/-----	-----/-----	75/72	72/71
3 -postorbital horncore mediolateral width	82/82	58/72	-----/-----	-----/61	56/-----	-----/-----	-----/85	54/-----	-----/52	-----/74	63/58	76/84	96/115	-----/80	73/-----	-----/-----	99/-----	-----/104	61/-----	-----/53	-----/45	-----/-----	66/67	108/107	-----/65	-----/-----	62/64	72/66	49/-----	101/98	37/-----	-----/88	-----/-----	70/86	-----/116	101/-----	-----/-----	57/66	-----/-----	-----/-----	-----/-----	-----/-----	35/-----	-----/-----	75/69	53/64
4 - postorbital horncore basal circumference	320/320	190/170	-----/-----	-----/208	204/-----	-----/-----	-----/311	189/-----	-----/203	-----/242	238/233	263/262	412/-----	-----/300	265/-----	-----/-----	405/-----	-----/410	181/-----	-----/-----	-----/-----	-----/-----	227/244	392/-----	-----/250	-----/-----	250/250	252/247	186/-----	353/337	140/-----	-----/347	-----/-----	338/302	-----/439	345/-----	-----/-----	233/207	-----/-----	-----/-----	-----/-----	-----/-----	147/-----	-----/-----	254/240	217/222
5 - nasal horncore length	130	144	-----/-----	-----/-----	-----/-----	-----/-----	-----/-----	-----/-----	-----/-----	-----/150	-----/176	141/140	122/-----	-----/194	-----/-----	-----/-----	-----/-----	-----/-----	-----/-----	-----/-----	-----/-----	-----/-----	-----/-----	-----/-----	123/115	155	227/237	199/198	-----/-----	114/108	-----/-----	-----/-----	-----/-----	140/134	-----/-----	-----/-----	131/-----	124/108	-----/-----	-----/-----	-----/-----	-----/-----	-----/-----	-----/-----	131/120	123/113
5a - nasal horncore anteroposterior length	-----	-----	-----	-----	-----	-----	-----	-----	-----	-----	151	155	159	147	-----	-----	-----	-----	-----	-----	-----	-----	-----	-----	127	160	122	170	-----	128	-----	-----	-----	132	-----	-----	-----	124	-----	-----	-----	-----	-----	-----	114	118
5b - nasal horncore mediolateral width	-----	-----	-----	-----	-----	-----	-----	-----	-----	70	83	81	95	88	-----	-----	-----	-----	-----	-----	-----	-----	-----	-----	88	90	75	95	-----	75	-----	-----	-----	62	-----	-----	-----	86	-----	-----	-----	-----	-----	-----	48	67
5c - nasal horncore basal circumference	-----	-----	-----	-----	-----	-----	-----	-----	-----	-----	388	372	-----	-----	-----	-----	-----	-----	-----	-----	-----	-----	-----	-----	352	-----	332	445	-----	334	-----	-----	-----	322	-----	-----	-----	366	-----	-----	-----	-----	-----	-----	305	300
6 - rostral-orbit length	570/550	495/525	-----/-----	-----/-----	-----/-----	-----/-----	-----/-----	-----/-----	-----/-----	-----/-----	-----/-----	563/559	663/-----	-----/677	-----/-----	-----/-----	-----/-----	-----/-----	-----/-----	-----/-----	-----/-----	-----/-----	-----/-----	-----/-----	-----/600	-----/-----	545/555	652/632	-----/-----	-----/-----	-----/-----	-----/-----	-----/-----	556/558	-----/-----	-----/-----	-----/-----	583/595	-----/-----	-----/-----	-----/-----	-----/-----	-----/-----	-----/-----	440/442	592/637
7 - posterior margin of external naris-orbit length	215/215	180/200	-----/-----	-----/-----	-----/-----	-----/-----	-----/-----	-----/-----	-----/-----	-----/-----	-----/-----	208/190	218/-----	-----/238	-----/-----	-----/-----	-----/-----	-----/-----	-----/-----	-----/-----	-----/-----	-----/-----	-----/-----	-----/-----	-----/220	-----/-----	224/234	245/225	-----/-----	-----/-----	-----/-----	-----/-----	-----/-----	187/200	-----/-----	171/-----	-----/-----	158/182	-----/-----	-----/-----	-----/-----	-----/-----	-----/-----	-----/-----	174/177	205/235
8 - rostral-posterior margin of nasal horncore	463	400	-----	-----	-----	-----	-----	-----	-----	-----	-----	478	552	637	-----	-----	-----	-----	-----	-----	-----	-----	-----	-----	463	-----	427	518	-----	-----	-----	-----	-----	475	-----	-----	-----	485	-----	-----	-----	-----	-----	-----	385	477
9 - epijugal-orbit length (curved surface)	290/280	235/-----	-----/-----	-----/-----	-----/-----	-----/-----	-----/-----	-----/-----	-----/-----	-----/-----	-----/283	274/242	-----/-----	-----/334	-----/-----	-----/-----	-----/-----	-----/-----	-----/-----	-----/-----	-----/-----	-----/-----	-----/-----	-----/-----	-----/279	285	-----/355	328/303	-----/-----	-----/-----	-----/-----	-----/-----	-----/-----	-----/294	-----/-----	256/-----	-----/-----	258/-----	-----/-----	-----/-----	-----/-----	-----/-----	-----/-----	-----/-----	270/-----	243/-----
10 - lateral temporal fenestra-orbit length	110/115	125/110	-----/-----	-----/-----	-----/-----	-----/-----	-----/-----	-----/-----	-----/-----	-----/-----	-----/127	132/105	161/-----	-----/-----	-----/-----	-----/-----	-----/-----	-----/-----	-----/-----	-----/-----	-----/-----	-----/-----	-----/115	-----/-----	-----/138	120	134/143	144/134	-----/-----	-----/-----	-----/-----	-----/-----	-----/-----	-----/142	-----/-----	113/-----	-----/-----	86/70	-----/-----	-----/-----	-----/-----	-----/-----	-----/-----	-----/-----	114/109	119/150
11 - orbit length	-----/75	90/85	-----/-----	-----/-----	-----/-----	-----/-----	-----/-----	-----/-----	-----/-----	-----/89	101/98	90/79	123/-----	-----/116	-----/-----	-----/-----	-----/-----	-----/-----	-----/-----	-----/-----	-----/-----	-----/-----	-----/82	-----/-----	-----/107	100	98/90	109/122	-----/-----	-----/-----	-----/-----	-----/-----	-----/-----	-----/103	-----/-----	98/-----	-----/-----	-----/-----	-----/-----	-----/-----	-----/-----	-----/-----	-----/-----	-----/-----	90/92	78/93
12 - orbit height	125/104	66/64	-----/-----	-----/-----	-----/-----	-----/-----	-----/-----	-----/-----	-----/-----	-----/-----	105/117	102/81	128/-----	-----/178	-----/-----	-----/-----	-----/-----	-----/-----	-----/-----	-----/-----	-----/-----	-----/-----	-----/99	-----/-----	-----/95	-----/-----	128/123	115/126	-----/-----	-----/-----	-----/-----	-----/-----	-----/-----	-----/107	-----/-----	91/-----	-----/-----	-----/-----	-----/-----	-----/-----	-----/-----	-----/-----	-----/-----	-----/-----	108/96	82/96
13 - maximum orbit diameter	128/115	93/85	-----/-----	-----/-----	-----/-----	-----/-----	-----/-----	-----/-----	-----/-----	-----/-----	113/119	126/105	130/-----	-----/181	-----/-----	-----/-----	-----/-----	-----/-----	-----/-----	-----/-----	-----/-----	-----/-----	-----/-----	-----/-----	-----/107	135	138/126	131/129	-----/-----	-----/-----	-----/-----	-----/-----	-----/-----	-----/109	-----/-----	110/-----	-----/-----	-----/-----	-----/-----	-----/-----	-----/-----	-----/-----	-----/-----	-----/-----	108/103	96/103
14 - minimum distance from jugal notch to medial margin of squamosal	-----/270	210/210	222/-----	-----/-----	-----/-----	-----/-----	-----/-----	-----/-----	-----/-----	-----/250	-----/247	244/214	254/-----	-----/-----	-----/290	-----/-----	-----/-----	-----/-----	-----/-----	-----/-----	-----/-----	-----/-----	-----/287	-----/-----	-----/275	220	284/285	295/335	-----/-----	-----/-----	-----/-----	-----/-----	-----/-----	-----/252	-----/-----	245/271	-----/-----	265/-----	-----/-----	87/-----	-----/-----	-----/-----	-----/-----	-----/-----	234/-----	270/260
15 - minimum distance from lateral margin of first episquamosal to medial margin of squamosal	365/380	320/300	304/286	-----/-----	-----/-----	-----/-----	-----/-----	-----/-----	-----/-----	-----/334	-----/345	326/328	332/-----	-----/-----	-----/436	-----/-----	-----/-----	-----/-----	-----/-----	-----/-----	-----/-----	-----/-----	-----/345	-----/-----	293/295	360	368/375	395/417	-----/-----	-----/-----	-----/-----	-----/-----	-----/-----	-----/337	-----/-----	352/363	-----/-----	352/-----	-----/-----	104/-----	-----/-----	-----/-----	-----/-----	-----/-----	337/-----	360/-----
16 - rostral-epijugal (straight line)	670/730	680/-----	-----/-----	-----/-----	-----/-----	-----/-----	-----/-----	-----/-----	-----/-----	-----/-----	-----/-----	750/700	880/-----	835/802	-----/-----	-----/-----	-----/-----	-----/-----	-----/-----	-----/-----	-----/-----	-----/-----	-----/-----	-----/-----	-----/795	-----/-----	-----/782	897/852	-----/-----	-----/-----	-----/-----	-----/-----	-----/-----	-----/768	-----/-----	-----/-----	-----/-----	617/637	-----/-----	-----/-----	-----/-----	-----/-----	-----/-----	-----/-----	628/645	735/800
17 - rostral-back of maxillary toothrow	615/580	610/610	-----/-----	-----/-----	-----/-----	-----/-----	-----/-----	-----/-----	-----/-----	-----/-----	-----/-----	-----/-----	770/-----	-----/732	-----/-----	-----/-----	-----/-----	-----/-----	-----/-----	-----/-----	-----/-----	-----/-----	-----/-----	-----/-----	-----/-----	-----/-----	635/667	822/-----	-----/-----	-----/-----	-----/-----	-----/-----	-----/-----	-----/661	-----/-----	-----/-----	-----/-----	548/558	-----/-----	-----/-----	-----/-----	-----/-----	-----/-----	-----/-----	548/570	660/720
18 - distance between orbits	315	250	-----	-----	-----	-----	-----	-----	-----	-----	269	278	309	-----	-----	-----	-----	-----	-----	-----	-----	-----	299	377	320	-----	231	290	-----	325	-----	-----	-----	217	-----	-----	-----	285	-----	-----	-----	-----	-----	-----	180	271
19 - length of squamosal from jugal notch to its distal end	710/695	640/685	569/560	-----/-----	-----/-----	-----/-----	-----/-----	-----/-----	-----/-----	-----/500	-----/779	709/668	997/-----	-----/-----	-----/-----	-----/-----	-----/-----	-----/-----	-----/-----	-----/-----	-----/-----	-----/-----	850/810	682/-----	680/700	840	917/955	893/965	-----/-----	-----/-----	-----/-----	-----/-----	-----/-----	-----/600	-----/-----	-----/650	-----/-----	633/-----	879/-----	208/-----	-----/-----	-----/-----	-----/-----	-----/-----	600/-----	750/730
20 - anterior margin of dorsal temporal fenestra to parietal fenestra	215/190	290/290	-----/-----	-----/-----	-----/-----	-----/-----	-----/-----	-----/-----	-----/-----	-----/-----	363/377	277/268	424/-----	-----/-----	-----/-----	-----/-----	-----/-----	-----/-----	-----/-----	-----/-----	-----/-----	-----/-----	308/-----	-----/-----	460	-----/-----	-----/379	482/472	-----/-----	-----/-----	-----/-----	-----/-----	-----/-----	-----/228	-----/-----	227/-----	-----/-----	265/-----	-----/-----	-----/-----	-----/-----	-----/-----	-----/-----	-----/-----	320/-----	330/279
21 - jugal notch-parietal fenestra (curved measurement)	315/330	325/285	257/259	-----/-----	-----/-----	-----/-----	-----/-----	-----/-----	-----/-----	-----/-----	-----/400	310/337	470/-----	-----/-----	-----/-----	-----/-----	-----/-----	-----/-----	-----/-----	-----/-----	-----/-----	-----/-----	-----/-----	-----/-----	435/430	-----/-----	-----/380	438/503	-----/-----	-----/-----	-----/-----	-----/-----	-----/-----	-----/311	-----/-----	290/323	-----/-----	382/-----	-----/-----	-----/-----	-----/-----	-----/-----	-----/-----	-----/-----	315/-----	385/350
22 - epijugal-squamosal (across jugal notch)	90/115	120/-----	129/-----	-----/-----	-----/-----	-----/-----	-----/-----	-----/-----	-----/-----	-----/-----	-----/140	132/179	-----/-----	-----/-----	-----/-----	-----/-----	-----/-----	-----/-----	-----/-----	-----/-----	-----/-----	-----/-----	-----/-----	-----/-----	-----/225	-----/-----	-----/115	151/198	-----/-----	-----/-----	-----/-----	-----/-----	-----/-----	-----/171	-----/-----	125/-----	-----/-----	157/-----	-----/-----	-----/-----	-----/-----	-----/-----	-----/-----	-----/-----	88/-----	193/-----
23 - anterior margin of frontoparietal fontanelle to back of median parietal bar (curved surface)	-----	830	-----	-----	-----	-----	-----	-----	-----	-----	-----	876	1080	-----	-----	-----	-----	-----	-----	-----	-----	-----	920	-----	1020	-----	1020	1082	-----	-----	-----	-----	-----	-----	-----	868	-----	-----	-----	-----	-----	-----	-----	-----	-----	940
24 - maximum length of parietal fenestra	-----/-----	435/500	513/503	-----/-----	-----/-----	-----/-----	-----/-----	-----/-----	-----/-----	-----/-----	510/516	556/596	621/-----	-----/-----	-----/-----	-----/-----	-----/-----	-----/-----	-----/-----	-----/-----	-----/-----	-----/-----	-----/-----	-----/-----	360/405	710/-----	-----/635	600/668	-----/-----	-----/-----	-----/-----	-----/-----	-----/-----	-----/-----	-----/-----	-----/658	-----/-----	338/-----	611/-----	-----/-----	-----/-----	-----/-----	-----/-----	-----/-----	-----/-----	515/575
25 - maximum width of parietal fenestra	-----/-----	340/260	266/264	-----/-----	-----/-----	-----/-----	-----/-----	-----/-----	-----/-----	-----/-----	323/346	442/370	322/-----	-----/-----	-----/-----	-----/-----	-----/-----	-----/-----	-----/-----	-----/-----	-----/-----	-----/-----	-----/-----	-----/-----	370/380	490/-----	287/347	457/458	-----/-----	-----/-----	-----/-----	-----/-----	-----/-----	-----/-----	-----/-----	-----/450	-----/-----	300/-----	-----/-----	-----/-----	-----/-----	-----/-----	-----/-----	-----/-----	-----/-----	410/450
26 - skull length (straight line, maximum distance)	-----/-----	1460/1540	-----/-----	-----/-----	-----/-----	-----/-----	-----/-----	-----/-----	-----/-----	-----/-----	-----/-----	1662/1657	2019/-----	-----/-----	-----/-----	-----/-----	-----/-----	-----/-----	-----/-----	-----/-----	-----/-----	-----/-----	-----/-----	-----/-----	1632/1662	-----/-----	1800/1868	2023/2115	-----/-----	-----/-----	-----/-----	-----/-----	-----/-----	-----/-----	-----/-----	-----/-----	-----/-----	1450/-----	-----/-----	-----/-----	-----/-----	-----/-----	-----/-----	-----/-----	-----/-----	1668/1690
27 - maximum width of parietal frill	820	920	697	-----	-----	-----	-----	-----	-----	-----	1078	1043	848	-----	-----	-----	-----	-----	-----	-----	-----	-----	-----	-----	1047	1160	893	1227	-----	-----	-----	-----	-----	-----	-----	1373	-----	940	-----	-----	-----	-----	-----	-----	-----	1162
28 - jugal notch (from squamosal lateral corner) to back of frill	875/875	750/780	854/826	-----/-----	-----/-----	-----/-----	-----/-----	-----/-----	-----/-----	-----/-----	-----/988	855/865	1143/-----	-----/-----	-----/-----	-----/-----	-----/-----	-----/-----	-----/-----	-----/-----	-----/-----	-----/-----	-----/-----	-----/-----	740/753	-----/-----	1034/1082	1063/1180	-----/-----	-----/-----	-----/-----	-----/-----	-----/-----	-----/-----	-----/-----	-----/952	-----/-----	755/-----	-----/-----	-----/-----	-----/-----	-----/-----	-----/-----	-----/-----	-----/-----	855/840
29 - occipital condyle-back of frill (medial bar) length	710	665	-----	-----	-----	-----	-----	-----	-----	-----	821	740	-----	-----	-----	-----	-----	-----	-----	-----	-----	-----	-----	-----	-----	-----	900	817	-----	-----	-----	-----	-----	-----	-----	-----	-----	-----	-----	-----	-----	-----	-----	-----	-----	775
30 - anteroposterior length of parietal fenestra	-----/-----	354/-----	503/-----	-----/-----	-----/-----	-----/-----	-----/-----	-----/-----	-----/-----	-----/-----	-----/452	557/-----	584/-----	-----/-----	-----/-----	-----/-----	-----/-----	-----/-----	-----/-----	-----/-----	-----/-----	-----/-----	-----/-----	-----/-----	265/-----	627/-----	-----/-----	498/-----	-----/-----	-----/-----	-----/-----	-----/-----	-----/-----	-----/-----	-----/-----	-----/592	-----/-----	260/-----	-----/-----	-----/-----	-----/-----	-----/-----	-----/-----	-----/-----	-----/-----	-----/463
31 -thickness of medial parietal bar (at max. curvature of posteromedial margin of parietal fenestra)	-----	-----	27	-----	-----	37	-----	-----	-----	-----	32	34	36	-----	-----	65	-----	-----	-----	-----	-----	-----	40	-----	33	-----	26	30	-----	-----	-----	-----	56	-----	-----	45	-----	-----	-----	-----	37	27	-----	34	-----	34
32 -width of medial parietal bar (at max. curvature of posteromedial margin of parietal fenestra)	-----	-----	86	-----	-----	81	-----	-----	-----	-----	116	72	79	-----	-----	72	-----	-----	-----	-----	-----	-----	-----	-----	76	90	-----	94	-----	-----	-----	-----	-----	-----	-----	102	-----	-----	-----	-----	88	62	-----	70	-----	75
33 -emargination angle of posterior parietal bar	-----	180 (est.)	115	-----	-----	158	-----	-----	-----	-----	156	124	89	-----	-----	101	-----	-----	-----	-----	-----	-----	-----	-----	180	162	-----	136	-----	-----	-----	-----	-----	-----	-----	128	-----	-----	-----	-----	-----	171	-----	-----	-----	171
