# Supplementary material for: A Re-Evaluation of the Chasmosaurine Ceratopsid Genus Chasmosaurus (Dinosauria: Ornithischia) from the Upper Cretaceous (Campanian) Dinosaur Park Formation of Western Canada
Source: PLoS One. 2016 Jan 4;11(1):e0145805. doi: 10.1371/journal.pone.0145805 (PMC4699738; doi:10.1371/journal.pone.0145805)
Supplement: S8 File — (TNT) [file pone.0145805.s008.tnt]

xread
18 15
																																																																																																																																																																		
Embryo		0	0	0	0	0	0	0	0	0	0	0	0	0	0	?	0	0	0	
AMNH_5401	1	1	0	0	0	0	1	0	0	0	1	1	0	1	0	?	?	?	
AMNH_5402	1	2	0	0	0	0	0	0	0	0	2	2	1	1	1	0	2	0
AMNH_5656	?	?	?	?	?	?	?	?	?	?	0	1	0	1	0	0	1	0
CMN_1254	?	0	0	0	?	0	0	0	0	0	?	0	0	0	?	0	?	?
CMN_2245	?	1	0	0	?	?	?	0	1	1	0	2	0	[12]	1	0	1	1
CMN_2280	2	2	1	[01]	1	1	1	1	1	1	2	1	1	2	1	1	2	1
CMN_8800	?	2	1	[12]	1	1	1	1	1	1	?	2	1	2	2	1	2	1
NHMUK_R4948	1	2	0	1	1	0	1	?	?	0	2	2	1	[12]	1	?	?	1
ROM_839		?	2	0	0	0	0	1	1	1	0	[01]	2	0	1	1	0	?	?
ROM_843		?	2	0	2	1	0	1	1	1	1	2	2	1	2	1	0	2	1
TMP_81.19.175	2	2	0	[12]	1	1	1	0	0	0	2	0	1	?	1	1	?	?
TMP_83.25.1	?	?	?	1	?	?	?	?	?	?	2	1	1	2	1	1	2	0
UALVP_40	0	1	0	0	0	0	0	0	0	0	[01]	1	0	?	0	?	?	?
YPM_2016	2	2	1	2	1	1	1	1	1	0	2	1	1	2	1	1	2	1

proc /;
comments 0
;
