# Supplementary material for: A Re-Evaluation of the Chasmosaurine Ceratopsid Genus Chasmosaurus (Dinosauria: Ornithischia) from the Upper Cretaceous (Campanian) Dinosaur Park Formation of Western Canada
Source: PLoS One. 2016 Jan 4;11(1):e0145805. doi: 10.1371/journal.pone.0145805 (PMC4699738; doi:10.1371/journal.pone.0145805)
Supplement: S9 File — (NEX) [file pone.0145805.s009.nex]

#NEXUS
[written Sun Nov 15 10:05:12 MST 2015 by Mesquite  version 2.75 (build 564) at James-PC/192.168.0.16]

BEGIN TAXA;
	TITLE Taxa;
	DIMENSIONS NTAX=15;
	TAXLABELS
		Embryo 'AMNH_5401' 'AMNH_5402' 'AMNH_5656' 'CMN_1254' 'CMN_2245' 'CMN_2280' 'CMN_8800' 'NHMUK_R4948' 'ROM_839' 'ROM_843' 'TMP_81.19.175' 'TMP_83.25.1' 'UALVP_40' 'YPM_2016' 
	;

END;


BEGIN CHARACTERS;
	TITLE  Character_Matrix;
	DIMENSIONS  NCHAR=18;
	FORMAT DATATYPE = STANDARD GAP = - MISSING = ? SYMBOLS = "  0 1 2";
	MATRIX
	Embryo         00000000000000?000
	'AMNH_5401'    110000100011010???
	'AMNH_5402'    120000000022111020
	'AMNH_5656'    ??????????01010010
	'CMN_1254'     ?000?00000?000?0??
	'CMN_2245'     ?100???011020(1 2)1011
	'CMN_2280'     221(0 1)11111121121121
	'CMN_8800'     ?21(1 2)111111?2122121
	'NHMUK_R4948'  1201101??0221(1 2)1??1
	'ROM_839'      ?200001110(0 1)20110??
	'ROM_843'      ?20210111122121021
	'TMP_81.19.175'220(1 2)111000201?11??
	'TMP_83.25.1'  ???1??????21121120
	'UALVP_40'     0100000000(0 1)10?0???
	'YPM_2016'     221211111021121121

;

END;
BEGIN ASSUMPTIONS;
	TYPESET * UNTITLED   =  unord:  1 -  18;

END;

BEGIN MESQUITECHARMODELS;
	ProbModelSet * UNTITLED   =  'Mk1 (est.)':  1 -  18;
END;

Begin MESQUITE;
		MESQUITESCRIPTVERSION 2;
		TITLE AUTO;
		tell ProjectCoordinator;
		timeSaved 1447607112898;
		getEmployee #mesquite.minimal.ManageTaxa.ManageTaxa;
		tell It;
			setID 0 4697810805886002437;
		endTell;
		getEmployee #mesquite.charMatrices.ManageCharacters.ManageCharacters;
		tell It;
			setID 0 6878023419434462004;
			mqVersion 275;
			checksumv 0 3 4142506483 null  getNumChars 18 numChars 18 getNumTaxa 15 numTaxa 15   short true   bits 7   states 7   sumSquaresStatesOnly 1209.0 sumSquares 1209.0 longCompressibleToShort false usingShortMatrix true   NumFiles 1 NumMatrices 1;
			mqVersion;
		endTell;
		getWindow;
		tell It;
			suppress;
			setResourcesState false false 100;
			setPopoutState 400;
			setExplanationSize 0;
			setAnnotationSize 0;
			setFontIncAnnot 0;
			setFontIncExp 0;
			setSize 1366 650;
			setLocation -8 -8;
			setFont SanSerif;
			setFontSize 10;
			getToolPalette;
			tell It;
			endTell;
			desuppress;
		endTell;
		getEmployee  #mesquite.charMatrices.BasicDataWindowCoord.BasicDataWindowCoord;
		tell It;
			showDataWindow #6878023419434462004 #mesquite.charMatrices.BasicDataWindowMaker.BasicDataWindowMaker;
			tell It;
				getWindow;
				tell It;
					setExplanationSize 30;
					setAnnotationSize 20;
					setFontIncAnnot 0;
					setFontIncExp 0;
					setSize 1266 583;
					setLocation -8 -8;
					setFont SanSerif;
					setFontSize 10;
					getToolPalette;
					tell It;
						setTool mesquite.charMatrices.BasicDataWindowMaker.BasicDataWindow.ibeam;
					endTell;
					setActive;
					setTool mesquite.charMatrices.BasicDataWindowMaker.BasicDataWindow.ibeam;
					colorCells  #mesquite.charMatrices.NoColor.NoColor;
					colorRowNames  #mesquite.charMatrices.TaxonGroupColor.TaxonGroupColor;
					colorColumnNames  #mesquite.charMatrices.CharGroupColor.CharGroupColor;
					colorText  #mesquite.charMatrices.NoColor.NoColor;
					setBackground White;
					toggleShowNames on;
					toggleShowTaxonNames on;
					toggleTight off;
					toggleThinRows off;
					toggleShowChanges on;
					toggleSeparateLines off;
					toggleShowStates on;
					toggleAutoWCharNames on;
					toggleAutoTaxonNames off;
					toggleShowDefaultCharNames off;
					toggleConstrainCW on;
					toggleBirdsEye off;
					toggleShowPaleGrid off;
					toggleShowPaleCellColors off;
					togglePaleInapplicable on;
					toggleShowBoldCellText off;
					toggleAllowAutosize on;
					toggleColorsPanel off;
					toggleDiagonal on;
					setDiagonalHeight 80;
					toggleLinkedScrolling on;
					toggleScrollLinkedTables off;
				endTell;
				showWindow;
				getWindow;
				tell It;
					forceAutosize;
				endTell;
				getEmployee #mesquite.charMatrices.ColorByState.ColorByState;
				tell It;
					setStateLimit 9;
					toggleUniformMaximum on;
				endTell;
				getEmployee #mesquite.charMatrices.ColorCells.ColorCells;
				tell It;
					setColor Red;
					removeColor off;
				endTell;
				getEmployee #mesquite.categ.StateNamesStrip.StateNamesStrip;
				tell It;
					showStrip off;
				endTell;
				getEmployee #mesquite.charMatrices.AnnotPanel.AnnotPanel;
				tell It;
					togglePanel off;
				endTell;
				getEmployee #mesquite.charMatrices.CharReferenceStrip.CharReferenceStrip;
				tell It;
					showStrip off;
				endTell;
				getEmployee #mesquite.charMatrices.QuickKeySelector.QuickKeySelector;
				tell It;
					autotabOff;
				endTell;
				getEmployee #mesquite.charMatrices.SelSummaryStrip.SelSummaryStrip;
				tell It;
					showStrip off;
				endTell;
				getEmployee #mesquite.categ.SmallStateNamesEditor.SmallStateNamesEditor;
				tell It;
					panelOpen true;
				endTell;
			endTell;
		endTell;
		endTell;
end;
